# Supplementary material for: Metabolomic and transcriptomic profiling reveals the alteration of energy metabolism in oyster larvae during initial shell formation and under experimental ocean acidification
Source: Sci Rep. 2020 Apr 9;10:6111. doi: 10.1038/s41598-020-62963-3 (PMC7145846; doi:10.1038/s41598-020-62963-3)
Supplement: Supplementary file 1 — Supplementary Information. [file 41598_2020_62963_MOESM1_ESM.xlsx]

## Sheet: Explanation
	OrigScale		Values are normalized in terms of raw area counts.
	ScaledImpData		Each biochemical in OrigScale is rescaled to set the median equal to 1.
			Then, missing values are imputed with the minimum.
	Pathway Heat Map		This is the heat map associated with the statistical analysis of the data.
			Indicates ratios, p- and q-values for each comparison.
			0.55	Green: indicates significant difference (p≤0.05) between the groups shown, metabolite ratio of < 1.00
			0.76	Light Green: narrowly missed statistical cutoff for significance 0.05<p<0.10, metabolite ratio of < 1.00
			1.71	Red: indicates significant difference (p≤0.05) between the groups shown; metabolite ratio of ≥ 1.00
			1.32	Light Red: narrowly missed statistical cutoff for significance 0.05<p<0.10, metabolite ratio of ≥ 1.00
			1.2	Non-colored text and cell: mean values are not significantly different for that comparison
		* indicates compounds that have not been officially confirmed based on a standard, but we are confident in its identity
	Box Plots - Alpha		Box plots are provided for each biochemical detected, sorted alphabetically by biochemical name.
	Box Plots - Pathway		Box plots are provided for each biochemical detected, sorted by biochemical pathway.

## Sheet: OrigScale
												SAMPLE NAME	Novelbio-04915	Novelbio-04916	Novelbio-04917	Novelbio-04918	Novelbio-04919	Novelbio-04920	Novelbio-04921	Novelbio-04922	Novelbio-04923	Novelbio-04924	Novelbio-04925	Novelbio-04926	Novelbio-04927	Novelbio-04928	Novelbio-04929	Novelbio-04930	Novelbio-04931	Novelbio-04932	Novelbio-04933	Novelbio-04934	Novelbio-04935	Novelbio-04936	Novelbio-04937	Novelbio-04938	Novelbio-04939	Novelbio-04940	Novelbio-04941	Novelbio-04942	Novelbio-04943	Novelbio-04944
												CLIENT IDENTIFIER	1	2	3	4	5	6	7	8	9	10	11	12	13	14	15	16	17	18	19	20	21	22	23	24	25	26	27	28	29	30
												SAMPLE ID	1000044521	1000044519	1000044530	1000044532	1000044537	1000044516	1000044523	1000044546	1000044543	1000044515	1000044547	1000044527	1000044545	1000044513	1000044538	1000044528	1000044522	1000044552	1000044548	1000044539	1000044551	1000044540	1000044529	1000044536	1000044544	1000044524	1000044520	1000044514	1000044531	1000044535
												PARENT SAMPLE ID	1000044374	1000044375	1000044376	1000044377	1000044378	1000044379	1000044380	1000044381	1000044382	1000044383	1000044384	1000044385	1000044386	1000044387	1000044388	1000044389	1000044390	1000044391	1000044392	1000044393	1000044394	1000044395	1000044396	1000044397	1000044398	1000044399	1000044400	1000044401	1000044402	1000044403
												RUN DAY	1	1	1	1	1	1	1	1	1	1	1	1	1	1	1	1	1	1	1	1	1	1	1	1	1	1	1	1	1	1
												SAMPLE GROUP	early	early	early	early	early	early	early	early	early	early	middle	middle	middle	middle	middle	middle	middle	middle	middle	middle	late	late	late	late	late	late	late	late	late	late
PATHWAY SORTORDER	BIOCHEMICAL	SUPER PATHWAY	SUB PATHWAY	COMP ID	PLATFORM	CHEMICAL ID	RI	MASS	CAS	PUBCHEM	KEGG	Group HMDB	early	early	early	early	early	early	early	early	early	early	middle	middle	middle	middle	middle	middle	middle	middle	middle	middle	late	late	late	late	late	late	late	late	late	late
1795	1-(1-enyl-stearoyl)-GPE (P-18:0)*	Lipid	Lysoplasmalogen	39271	LC/MS Neg	100003001	6500	464.4					123066	115966	124426	181715	300834	301934	167921	153968	153320	684579	612136	480549	546857	907675	447562	467119	418970	446935	109007	783964	310540	406159	345065	345838	163726	522450	305679	1.45305e+06	391792	379227
3107	1,6-anhydroglucose	Xenobiotics	Food Component/Plant	21049	GC/MS	100000939	1679.5	204.1	498-07-7	2724705		HMDB00640	89287.2	75674.1	122692	169021	213040	113103	141053	135139	142178	165199	159443	218870	157138	85100.4	176574	265998	170898	97708.1	58424.5	230717	101280	191716	171368	176907	98690	226169	136430	161212	216147	169153
1071	10-heptadecenoate (17:1n7)	Lipid	Long Chain Fatty Acid	33971	LC/MS Neg	100001278	5558	267.3	29743-97-3	5312435		HMDB60038	1.05525e+06	1.42912e+06	944988	968481	975222	1.13457e+06	1.13804e+06	884673	956190	1.20274e+06	2.63764e+06	2528050	2.12055e+06	1.0091e+06	1.97187e+06	2.02924e+06	1.90956e+06	1.94927e+06	982720	4.07861e+06	1.80633e+06	3.01011e+06	1.89352e+06	2100053	1.25772e+06	2.7652e+06	1.98167e+06	2.26388e+06	2.55688e+06	2109848
1081	10-nonadecenoate (19:1n9)	Lipid	Long Chain Fatty Acid	33972	LC/MS Neg	100001277	5775	295.4	73033-09-7	5312513		HMDB13622	432315	412240	444945	401402	575030	580781	461462	513923	485672	550753	1675104	934147	1.34029e+06	290877	989565	958350	1.03187e+06	1.19797e+06	326908	1.87122e+06	670490	1.21826e+06	753859	961137	566111	1.04489e+06	718358	971515	780837	907792
1435	12-HEPE	Lipid	Eicosanoid	37534	LC/MS Neg	100002165	5236	317.3	81187-21-5	10041593		HMDB10202	833291	758321	1055985	1.19575e+06	1.96427e+06	1.5244e+06	1.20516e+06	1.33651e+06	1.5496e+06	1.92704e+06	4305264	2.07817e+06	3.01183e+06	696609	1.82659e+06	2.37719e+06	2229024	2.52185e+06	906052	3.64868e+06	1.30042e+06	1.85738e+06	1.1634e+06	1.48904e+06	767341	1.91855e+06	1.11762e+06	1.75327e+06	1.11014e+06	1.33488e+06
1443	12-HETE	Lipid	Eicosanoid	37536	LC/MS Neg	100002167	5295	319.3	71030-37-0;73837-14-6	5312983		HMDB06111	57091	74963.7	100278	108756	173302	113810	98200.3	106789	122469	153770	346597	202880	256500	66622.8	155300	269812	194566	215448	80384.9	336607	179281	247675	154257	170707	100033	181177	181205	215765	125742	168774
1350	13-HODE + 9-HODE	Lipid	Fatty Acid, Monohydroxy	37752	LC/MS Neg	100002196	5270	295.2		43013			52568	68853.1	61008	59305.8	100230	129124	100118	116484	98485.3	112105	313452	201559	203375	61818.6	194206	190562	224287	228531	84360.5	279984	166870	243760	185445	197862	116923	214519	154224	260704	165068	133754
1168	13-methylmyristate	Lipid	Fatty Acid, Branched	38293	LC/MS Neg	100002344	5498	241.3	2485-71-4	151014			618461	642917	467977	427022	494004	340568	481926	490098	429160	446551	687463	1211965	858609	809357	763610	718672	652578	815377	612316	1743909	1275893	1.13337e+06	1307474	779671	750224	1.06377e+06	897776	964755	1223587	1001359
1171	15-methylpalmitate	Lipid	Fatty Acid, Branched	38768	LC/MS Neg	100002945	5698	269.4		17903417			1.19992e+06	1.61058e+06	1.04068e+06	1.10836e+06	1.0115e+06	1.23641e+06	1.31597e+06	992414	909903	1.22345e+06	2.52939e+06	2.00568e+06	2.31567e+06	818498	1960257	1.64892e+06	1.80502e+06	1855688	1.15082e+06	3.43839e+06	1.37075e+06	2.73585e+06	1.23332e+06	1.6e+06	1.05735e+06	2.7591e+06	1454239	1.50363e+06	1.60207e+06	1.6557e+06
1174	17-methylstearate	Lipid	Fatty Acid, Branched	38296	LC/MS Neg	100002356	5987	297.4	2724-59-6	3083779			152096	149452	157410	138543	150023	167709	161698	134769	126543	187816	603372	215494	376999	68891.8	296627	280926	311720	328050	80910	461129	155137	290294	149139	240900	111271	261031	219075	247531	173844	208937
1818	1-arachidonylglycerol (20:4)	Lipid	Monoacylglycerol	34397	LC/MS Neg	100001433	5937	303.4	35474-99-8	5282281	C13857	HMDB11572	23054.6	34292.3	48165.1		46708	39970.4	43864.5	26304.8	21781	50992.7	221673	65435.5	115959	33577.5	92472.6	80198.4	92743.3	105752	35760.1	178612	48911.1	67643	42970.3	79714.2	39547	73514	50487.6	95518	52802.9	97867.1
1823	1-docosahexaenoylglycerol (22:6)	Lipid	Monoacylglycerol	35153	LC/MS Neg	100001481	6180	415.3				HMDB11587	1.06922e+06	883424	1.15132e+06	999323	1.28064e+06	1.50256e+06	1.10873e+06	1.10233e+06	1.1135e+06	1.16513e+06	5148534	2.43255e+06	3.23628e+06	1.15506e+06	2.5396e+06	3.60361e+06	2.3812e+06	3022701	1.35102e+06	3881460	2.03453e+06	2.959e+06	2.202e+06	2.51798e+06	1.3094e+06	3.05862e+06	1.86738e+06	3.02849e+06	1930656	2.85411e+06
1817	1-linolenoylglycerol (18:3)	Lipid	Monoacylglycerol	34393	LC/MS Neg	100001435	5795	277.3		53480978		HMDB11569	48488.9	50183.1	71654.4	40936.8	41255.9	62788	41985	38942.8	30737	45000.9	265253	139094	179958	48934.5	119890	135383	107967	151233	57581.3	268233	100547	110275	89885.7	91857.6	69043.4	99278.3	58298.9	95351.7	126490	122070
1815	1-linoleoylglycerol (18:2)	Lipid	Monoacylglycerol	27447	LC/MS Neg	100001040	6226	279.2	2277-28-3	5283469			60536.8		49774.4	48901.8	30255.1		44775.5	57573.1	59106	96520.1	262730	110579	216790		141084	151596	187547	147370	62312.6	326762	97097.5	149843	147095	109465	64029	155880	116757	174526	119955	97694.7
1804	1-myristoylglycerol (14:0)	Lipid	Monoacylglycerol	35625	GC/MS	100001618	2052	343.2	75685-84-6	79050	C01885	HMDB11561	17902.1	15066	24135.9	23488.4	32852.5	21471	22951.1	20356.3	20449.5	23684	47290.2	40281.2	31334.2	25427.4	30782.9	37934.1	28030.3	38360.1	22395.8	56562.5	32018.7	38461.4	24466.8	31210.7	19719.6	27584.8	21811.3	30743.7	31269.9	31637.9
1808	1-palmitoylglycerol (16:0)	Lipid	Monoacylglycerol	21127	GC/MS	100000827	2119.5	371.3	542-44-9	14900		HMDB31074	152607	187155	210752	178440	236984	190673	233575	230126	212247	204912	329450	266415	237829	188091	286853	280659	343435	246495	174608	418555	241918	236006	191897	231010	203213	247108	222083	256312	322407	306060
1665	1-palmitoyl-GPC (16:0)	Lipid	Lysolipid	33955	LC/MS Pos	100001263	5671	496.4	17364-16-8	86554		HMDB10382	134131	167516	62993.1	117744	155613	125427	209142	237742	199166	195410	180110	230897	152748	308022	168599	382065	273305	393779	62325.5	208886	292821	213686	278484	190664	130857	314746	195357	226829	339181	113320
1811	1-stearoylglycerol (18:0)	Lipid	Monoacylglycerol	21188	GC/MS	100000932	2186.6	399.4	123-94-4;31566-31-1	24699	D01947	HMDB31075	105436	119019	108104	103872	125338	91953	103117	112977	108489	107565	170522	116028	116766	88024.9	193193	136371	151691	121406	104334	192828	114874	139071	89663.9	115095	103749	115325	129197	121802	149770	176886
1728	1-stearoyl-GPI (18:0)	Lipid	Lysolipid	19324	LC/MS Neg	100000656	5800	599.4	796963-93-4			HMDB61696			18281.9	27533.8	36150.2	27132.2	29299.4	19685.6	15143.5	37800.5	53485.1	37684.8	13569.3	21067.5	33044.8	37058.5	40519.1	39798.9		42694.7	20987.2	46691.7	21432.4	26512.3	12976	55714	29340.1	34672.1	36167.1	33741.1
1738	1-stearoyl-GPS (18:0)*	Lipid	Lysolipid	45966	LC/MS Neg	100004327	5798.7	524.4		9547101			465505	267014	263287	153096	119569	248822	250458	207378	225982	219144	197243	140525	141587	185553	138822	143063	109391	163953	141344	185905	132798	123008	114319	118011	108463	136870	136542	182915	144303	122509
87	2-aminoadipate	Amino Acid	Lysine Metabolism	6146	GC/MS	381	1686.5	260.1	542-32-5;1118-90-7	469	C00956	HMDB00510	6306.68	5649.73	6303.82	32594.7	58413.8	20124.1	30813.4	24800.4	13928.3	79052.4	157153	113109	67022.8	28023	92099.8	146657	190569	74083		330850	42729.3	84629.1	47195.6	73560.6	9946.92	90877.3	67930.5	192231	95881.3	58678.9
340	2-aminobutyrate	Amino Acid	Methionine, Cysteine, SAM and Taurine Metabolism	1577	GC/MS	1128	1215.7	130	1492-24-6	439691	C02261	HMDB00650	324139	426016	281828	895877	1.22216e+06	638826	658787	979222	951114	1146788	2.22885e+06	1.64508e+06	1504889	763852	1.44171e+06	1702945	1.63921e+06	1.68346e+06	264561	2.39053e+06	1.57693e+06	1.97739e+06	1.20637e+06	1.53288e+06	859254	1.74348e+06	1.1936e+06	1.99477e+06	1.6777e+06	1.36054e+06
1241	2-aminoheptanoate	Lipid	Fatty Acid, Amino	43761	LC/MS Pos	100004542	2524.2	146.2	1115-90-8	227939			23604.6		28566.5	58679.3	51356.5		25076.1	52490.2	40198.3	34703	60333.6	42047.7	50630.6	26813.1	55319.8	54318.6	55055.4	49722.1		78872.1	72485.6	47739.5	48211.8	45463.5	52096.4	57209.1	59743.7	61923.8	39481.2	44112.9
1819	2-arachidonoylglycerol (20:4)	Lipid	Monoacylglycerol	19266	GC/MS	100000584	2214.5	103	53847-30-6	5282280	C13856	HMDB04666	137518	109088	222513	207853	318298	342822	274832	253633	249571	262916	1572123	265965	726746	95573.4	659464	614017	785445	649083	413095	916192	264779	555240	247308	503045	272601	470980	247378	482949	262179	468931
2725	2'-deoxyadenosine	Nucleotide	Purine Metabolism, Adenine containing	1553	LC/MS Pos	211	1632	252.1	16373-93-6	13730	C00559	HMDB00101	58141.1	71577.5	135690	55552.6	152621	282924	105793	156425	125268	100738	1.0086e+06	428547	808554	13416.7	684177	404750	1363737	961104	649211	972954	230514	116858	47006.3	175583	84403.3	33405.1	59603.5	61253	59146.6	104503
2724	2'-deoxyadenosine 3'-monophosphate	Nucleotide	Purine Metabolism, Adenine containing	40663	LC/MS Pos	100003420	1383.5	332.1	102832-10-0	1467			97197.3	80289.7	100566	136429	228601	145855	166210	212746	164209	167614	226758	92710.3	243868	105106	306860	173313	532989	193203	185442	317786	301152	410187	162983	331000	315521	273391	258865	299368	214147	479576
2804	2'-deoxycytidine 5'-monophosphate	Nucleotide	Pyrimidine Metabolism, Cytidine containing	533	LC/MS Pos	298	1132	307.9	1032-65-1	13945	C00239	HMDB01202	20754	17463.2	27251.3	28297.9	28234.5	40882.9	31624.7	46362.3	26827.2	26600.2	113106	33089.8	69042.3	32185.7	76557.1	57478.4	145862	66764.6	61137.3	92666.4	68588.6	77647.2	28783.4	68988.4	56309.7	46656.2	52769.8	72751.9	45231.7	76205.1
2754	2'-deoxyguanosine	Nucleotide	Purine Metabolism, Guanine containing	1411	LC/MS Neg	348	1759	266.2	961-07-9	187790	C00330	HMDB00085	12503.2	10825.2	11533	19545.6	22819.1	14021.9	15202.7	22051.6	17560	13627.6	30363.5	21589.7	21707.4	10995	23297.2	16956.1	18057.4	21347.7	20720.3	36094.7	19715.5	20196.4	13592.2	18826.7	16399.6	13140.4	15564	16632.2	16824.6	26421.2
2689	2'-deoxyinosine	Nucleotide	Purine Metabolism, (Hypo)Xanthine/Inosine containing	15076	LC/MS Pos	100000135	1750	252.9	890-38-0	65058	C05512	HMDB00071		29562.6	36832.8	33275.5	36110	47735.9	28463.5	23735.3	28247.9	43696.3	146438	73543.3	111915	32409.5	97859	82294.9	249736	98261.7	49342.6	178852	95901.6	79249.6	51698	90372.2	39233	48276.1	55364.5	57529.7	72297.9	72527.5
1187	2-hydroxyglutarate	Lipid	Fatty Acid, Dicarboxylate	37253	GC/MS	100002070	1576	247	40951-21-1	43	C02630	HMDB00606	12119.1	14558.9	10677.8	13548.8	22409.9	13959.4	16767.3	18965.5	18541.5	35340.6	77148.8	39472.6	45868.8	24149.5	43448.2	59515.1	61815.2	61073.6	6183.33	75899	15270.7	29602.6	16989.7	21667.8	10465.3	35908.6	6274.98	38804.9	16912.8	18374.9
1326	2-hydroxypalmitate	Lipid	Fatty Acid, Monohydroxy	35675	LC/MS Neg	100001579	5508	271.3	764-67-0	92836		HMDB31057	165304	183846	115437	147226	146609	183104	176745	157469	145867	142538	209302	135502	167026	40160.6	150417	173741	136111	131278	113797	270512	100045	161468	115481	124013	50172.4	114906	63031.9	125653	124068	109284
1327	2-hydroxystearate	Lipid	Fatty Acid, Monohydroxy	17945	LC/MS Neg	1239	5705	299.4	629-22-1	69417	C03045		78809.7	106614	58055.4	56886	67411.3	97320.5	109684	79436.1	82769.4	61634.4	111043	68787.9	98277.7	35365.2	73240.9	83204.4	61816.2	71563.1	45090.8	115663	69640.6	62913.6	50444	60865.2	58014.4	65520.7	52255.9	62415.3	69493.5	83475.3
1816	2-linoleoylglycerol (18:2)	Lipid	Monoacylglycerol	32506	LC/MS Pos	100000987	5670	372.2	3443-82-1	5365676		HMDB11538	129617	70564.1	73316.6	135529	152621	132601	128975	148059	169879	153026	59497.5	59097.6	51163.1		89447.5	120661	81693.8	77027.6	33540.9	78577.7	47440.9	124157	45057.2	84831.1		101049	92083.1	108634	66521.8	43038.6
299	2-methylbutyrylcarnitine (C5)	Amino Acid	Leucine, Isoleucine and Valine Metabolism	35431	LC/MS Pos	100001509	2439	246.1	31023-25-3	6426901		HMDB00378	1.24796e+06	1.4383e+06	1263367	2.35904e+06	3.22898e+06	1677465	2.49405e+06	2.03798e+06	2.35203e+06	3.17494e+06	7005976	5.91558e+06	4783372	2165104	4218807	7.03737e+06	5216137	5.1573e+06	1188732	4.6795e+06	4.87272e+06	5.69916e+06	3987869	5.43321e+06	3.85589e+06	5.91871e+06	5125651	5390118	5.2776e+06	4.35218e+06
1805	2-myristoylglycerol (14:0)	Lipid	Monoacylglycerol	34383	GC/MS	100001408	2040	285.2	27214-38-6	137938			5517.86					5039.81	4491.97			8727.1	21121.5		12386	4746.44	13272.9	13470.6	15285	12370.4	6532.47	10672.5					4861.7			5686.32	5492.51	11291.9
1809	2-palmitoylglycerol (16:0)	Lipid	Monoacylglycerol	33419	GC/MS	100001048	2108	129	23470-00-0	123409		HMDB11533	100007	101093	119173	171397	148449	147393	141642	140378	164232	119214	292260	158458	181640	129796	200551	169832	286009	210040	151198	267608	178536	215225	141118	184817	157231	133348	174559	231512	233023	207920
2817	3-aminoisobutyrate	Nucleotide	Pyrimidine Metabolism, Thymine containing	1566	GC/MS	1114	1252.2	102	10569-72-9;214139-20-5	64956	C05145	HMDB03911	44672.8			46510.2	94871.7	45164.3	51914.4	67187.1	49315.8	144756	305086	241274	155772	54811.4	133394	182633	267900	185165		563497	247066	299779	224141	231750	108028	330040	206258	390863	308479	194080
156	3-methoxytyrosine	Amino Acid	Phenylalanine and Tyrosine Metabolism	12017	LC/MS Pos	1342	1765	212.1	300-48-1	1670		HMDB01434					34388						104760	31920.2	81033.2		49538.6	66834	66303.4	80953.3					17761	44273.4		23311		28241.9
279	3-methylglutarylcarnitine (C6)	Amino Acid	Leucine, Isoleucine and Valine Metabolism	37060	LC/MS Pos	100001742	1900	290.1	102673-95-0	128145		HMDB00552	17904.2				26820.6	16908.4	31299.1	23894.8	27031.1	29254.3	63297.5	68148.1	51594.1	39197.2	71287.1	65801.9	78760.7	56974.1	22184.9	68611.3	34688.8	35616.8	27790.2	33899.2	31757.8	51780.9	29890.6	45263.6	45336.4	45040.8
61	3-methylhistidine	Amino Acid	Histidine Metabolism	15677	LC/MS Neg	100000042	911	168.1	368-16-1	64969	C01152	HMDB00479	18220.5	19780.4	16532	30126.6	45830	26378.3	31674.6	33705	27678.5	48154.3	66132.1	42905.2	43825	22381.1	39391.1	47684.1	46580.6	38348.7	11146.3	53682.5	39172.6	38510.9	34224.9	35380.4	33220.1	35405.9	41014.1	47570.8	34404.3	32135.8
856	3-phosphoglycerate	Carbohydrate	Glycolysis, Gluconeogenesis, and Pyruvate Metabolism	40264	GC/MS	132	1754	357.1	80731-10-8	724	C00597	HMDB00807		5119.83		17669.2	45573	9270.9	11948	25118.2	23196.5	37255.8	45108.5	20780.8	36975.3		24385.3	31467.8	14795	39923		22870.5	23501.2	50459.7	20572.8	26542.2	8101.47	35421.4	13464.6	43915.4	23809.2	33258.4
1321	4-hydroxybutyrate (GHB)	Lipid	Fatty Acid, Monohydroxy	34585	GC/MS	100001507	1277	233.1	502-85-2	10413	C00989	HMDB00710	2937.57		5048.44	8209.54	8560.09		7601.86		5987.37	6653.63	6630.04	11065	10326.2	5101.56	6518.06	11108.3	12179.7	7880.31	5899.91	6533.04	4661.34	11083.9	9725.58	5251.85	3087.27	4483.88	5394.62	9223.13	11382.4	7075.47
405	5-methylthioadenosine (MTA)	Amino Acid	Polyamine Metabolism	1419	LC/MS Pos	212	2427	298.1	2457-80-9	439176	C00170	HMDB01173	52183.3	72965.1	61186.8	60639.7	94894.8	60929	91064.3	94175.5	94601.8	91657	173920	121211	159414	87057.8	93887.7	153786	137509	150406	45385.3	162896	106400	121105	85258	103640	65985	116782	65992.9	92759.7	111934	80812.5
424	5-oxoproline	Amino Acid	Glutathione Metabolism	1494	LC/MS Neg	1021	744	128.2	98-79-3	7405	C01879	HMDB00267	14115.6	12120	20873.7	28335	56055.3	32385.9	23213.9	36041.4	37999.5	41417.1	101766	61023.4	69491	17559.2	35227.9	51911.6	45135.3	55243.5	21572.4	121395	39483.4	44762	30767.9	37548.4	12255.4	40295.1	13445.1	45674.9	36508.8	38589.9
1285	acetylcarnitine	Lipid	Fatty Acid Metabolism(Acyl Carnitine)	32198	LC/MS Pos	100000802	1203	204.2	5080-50-2	1	C02571	HMDB00201	3230541	3.00943e+06	2.95022e+06	3981402	4.88678e+06	4283108	4.24593e+06	4.18089e+06	3.98933e+06	5.76607e+06	5791580	5.00134e+06	4136988	3.86823e+06	4985839	5.15324e+06	6287178	5.13551e+06	2.30064e+06	4873463	3.62338e+06	4240048	3.45216e+06	3.76499e+06	2.12882e+06	3.4092e+06	2.92296e+06	4.14524e+06	3586137	2.64606e+06
2705	adenine	Nucleotide	Purine Metabolism, Adenine containing	554	LC/MS Pos	880	1003	136.1	73-24-5	190	C00147	HMDB00034	34477.2	53496.5	43474	29967.2	415505	362598	23208.2	88151	73049.7	226502	3.1022e+06	2.4833e+06	1.73638e+06	30894.8	723020	2.13858e+06	1.61526e+06	2.12117e+06	244499	2.11204e+06	141648	82727.3	93889.2	140048	50929.2	96427.7	23074.1	40665.6	39327.2	73808.5
2704	adenosine	Nucleotide	Purine Metabolism, Adenine containing	555	LC/MS Pos	798	1650	268.1	58-61-7	60961	C00212	HMDB00050	2772602	3969692	5.55529e+06	3.16784e+06	11298222	10826587	5.67811e+06	6.94063e+06	5482937	7.33448e+06	23118486	19629260	18881976	2381888	15555476	21799530	18968614	19661498	10327903	12840455	8.32524e+06	5.12414e+06	2.34636e+06	5.38701e+06	2.79347e+06	2.54204e+06	2.80263e+06	2.81498e+06	2.41741e+06	2.97875e+06
2698	adenosine 3'-monophosphate (3'-AMP)	Nucleotide	Purine Metabolism, Adenine containing	35142	LC/MS Pos	100001449	1451	348.1	84-21-9	41211	C01367	HMDB03540	83688.3	51011.4	67107.9	65155.7	113262	104703	110469	146528	87891.5	94268.7	171859	80929	152437	63470.7	125961	111547	332545	179974	71333.6	268161	172971	138426	75830.6	108759	124916	127180	48988.6	100344	97624.5	150078
2697	adenosine 5'-monophosphate (AMP)	Nucleotide	Purine Metabolism, Adenine containing	32342	LC/MS Pos	209	1210	348.1	149022-20-8	6083	C00020	HMDB00045	4.00434e+06	2856220	3.08854e+06	5.72128e+06	3.59131e+06	2.68786e+06	4.76798e+06	4943686	4.90808e+06	5.98514e+06	1397201	1.49261e+06	1.64136e+06	3.35247e+06	2.20415e+06	2.82386e+06	2.80172e+06	1.45384e+06	1.04323e+06	1584905	5095009	5287387	3.96697e+06	3.45302e+06	3.72421e+06	4947049	4242690	5362260	4415239	4386310
27	alanine	Amino Acid	Alanine and Aspartate Metabolism	1126	GC/MS	811	1147.6	115.9	56-41-7	5950	C00041	HMDB00161	16870756	17374292	17880232	61800012	94190408	30483536	44285428	68678704	68336128	84328872	156475904	115551728	96361752	34971728	104397920	125161816	113883416	122318096	13904492	201515360	93921904	125659384	74210784	98959216	42766104	106243952	57040732	113289352	100731856	76712760
2864	alpha-tocopherol	Cofactors and Vitamins	Tocopherol Metabolism	1561	GC/MS	1105	2305.4	502.5	59-02-9;10191-41-0	14985	C02477	HMDB01893	42129.7	42052.7	40131	109605	137331	79020.1	60350.4	126071	112347	116128	160738	144237	129573	59051.7	107132	138399	120147	139901	31089.1	168646	144142	142084	103626	123707	67244.1	153739	78071.7	125278	145795	111492
889	arabitol	Carbohydrate	Pentose Metabolism	15964	GC/MS	100000012	1687.5	217	7643-75-6	94154	C01904	HMDB00568			14248	29739	44343.2	21189.5	35049.4	78462.5	30131.4	22001.3	179568	58259.3	76792.5	23596.8	57383.7	45597.4		41809.5	19026	214045	72783.2	79218.4	42154.1	85992	26722.4	90297	50906.2	53878.9	96202.7	56320.7
2861	arabonate	Cofactors and Vitamins	Ascorbate and Aldarate Metabolism	37516	GC/MS	100001937	1736	292.1	7643-75-7	122045	C00878	HMDB00539	1300.98		3071.43	12205.6	23275.8	4592.15	9360.43	9445.08	13779	18413.6	27933.6	23583.6	19408.3	5892.44	20416.8	25244.1	23975.8	21100.9		37044.5	21990.3	19558.6	11183.2	19779	4807.21	20572.3	14485.2	27721.9	15194.9	9432.62
1083	arachidate (20:0)	Lipid	Long Chain Fatty Acid	44679	LC/MS Neg	893	6282	311.3	506-30-9	10467	C06425	HMDB02212	868880	798246	760763	925799	963154	1.07566e+06	973660	771161	800083	1.40172e+06	1.43304e+06	1.08819e+06	1.13193e+06	452939	932046	1.30764e+06	1.0807e+06	1.12219e+06	384464	1.75398e+06	630729	896077	661758	642159	501001	1.17437e+06	898152	1.18052e+06	771777	715154
1113	arachidonate (20:4n6)	Lipid	Polyunsaturated Fatty Acid (n3 and n6)	1110	LC/MS Neg	229	5525	303.4	506-32-1	444899	C00219	HMDB01043	1.79896e+06	1.50971e+06	1772013	1.43353e+06	2.09416e+06	1.88122e+06	1.8762e+06	1672033	1.69739e+06	1.82763e+06	5.80302e+06	3.04236e+06	4255803	1.09534e+06	3.28991e+06	3.73051e+06	3.6208e+06	3.55959e+06	1.5997e+06	5884644	2361241	3.55367e+06	2.03583e+06	3.3019e+06	1.72667e+06	3.37042e+06	2.42316e+06	3162458	2.62947e+06	3.50727e+06
362	arginine	Amino Acid	Urea cycle; Arginine and Proline Metabolism	1638	LC/MS Pos	231	650	175.2	1119-34-2	232	C00062	HMDB00517	490318	528352	433411	513796	795016	677554	626468	736270	711125	905200	1.4995e+06	1.29307e+06	1.60049e+06	770031	1.08255e+06	1512106	1225638	1.47408e+06	667246	1.17994e+06	1.55487e+06	1.44683e+06	1.32587e+06	1.1871e+06	1.13641e+06	1614330	1.42037e+06	1594664	994675	1.21298e+06
2858	ascorbate (Vitamin C)	Cofactors and Vitamins	Ascorbate and Aldarate Metabolism	1640	GC/MS	233	1850.1	332.1	134-03-2		C00072	HMDB00044	12108.3	9670.26	7311.65	604339	1.26638e+06	197380	50867.5	379405	946461	1190279	218178	253663	17099.6	1334.43	34467.1	96560	10795.1	92800.9		261681	189926	90812.4	104544	38699.7	3496.49	106552	9480.46	96236.9	151325	18855.6
32	asparagine	Amino Acid	Alanine and Aspartate Metabolism	512	LC/MS Pos	917	669	133.1	70-47-3	6267	C00152	HMDB00168	223009	202077	204699	234446	297809	237239	239453	260242	241303	232419	281536	333886	297050	277262	313847	361520	280532	287121	199697	293418	279007	262895	290361	272077	230434	283990	271932	327708	272755	273510
30	aspartate	Amino Acid	Alanine and Aspartate Metabolism	443	LC/MS Neg	234	643	132.1	56-84-8	5960	C00049	HMDB00191	100922	107348	117599	159642	211451	135919	118573	214589	187762	190803	481482	357062	392173	158248	289540	377601	231477	325939	119442	391935	400163	383983	331154	300816	259597	415537	279690	359624	320032	336767
1090	behenate (22:0)	Lipid	Long Chain Fatty Acid	12125	GC/MS	314	2143	397.4	112-85-6	8215	C08281	HMDB00944	15668	12622.6	14509.6	22447.9	33058.1	23837.2	28153.8	28354.6	21719.3	39916	46092.2	35459.9	35992.9	20510.1	30987.4	30285.2	32158.3	32922.2	11831.6	43033.9	21977.2	23499.1	15959.7	21353.4	11051	24836	20920.3	40600.5	27160.7	21095.5
2787	beta-alanine	Nucleotide	Pyrimidine Metabolism, Uracil containing	55	GC/MS	244	1451.8	174	56-41-7;107-95-9	239	C00099	HMDB00056	1.03742e+06	1067781	1.57856e+06	5689828	9755088	2.05278e+06	3.26263e+06	9457374	8799885	4865300	21742954	9392429	13613005	1.24426e+06	11599685	10665097	7.88979e+06	16699061	1.86134e+06	24246686	17787200	18744074	7.72329e+06	13283968	6.84442e+06	10757292	6.00911e+06	7.31241e+06	13178217	10687983
276	beta-hydroxyisovalerate	Amino Acid	Leucine, Isoleucine and Valine Metabolism	12129	GC/MS	1442	1251.5	130.9	625-08-1	69362		HMDB00754	29634			43514.3	69192.2		35214.4	54510.5	74909.3	57992.3	138497	71563.4	101220		64453.4	62815	69864.5	69411.5	26900.5	154102	85175.4	80513.8	45581.6	95403.9	35261.6	49750.7	36703.6	71114.7	68048.4	61681
277	beta-hydroxyisovaleroylcarnitine	Amino Acid	Leucine, Isoleucine and Valine Metabolism	35433	LC/MS Pos	100001594	1683	262.1	99159-87-2				486514	450073	560571	743630	788163	683097	611626	660452	667978	833047	1.63084e+06	1.14002e+06	927876	616719	886633	1.14865e+06	941156	998918	563840	1.0893e+06	746488	655735	536404	723383	525038	719960	600075	684433	659490	650828
6	betaine	Amino Acid	Glycine, Serine and Threonine Metabolism	3141	LC/MS Pos	799	721	118.2	107-43-7	247	C00719	HMDB00043	31884884	36330916	27544352	49070496	58263896	43440376	48666144	51214004	46295880	60044380	74452264	81551504	70011176	37852576	53528972	71171112	74541992	63119788	24363602	61856320	69130504	82373896	52485136	53718584	41960020	75318304	53192352	73044800	63183092	51372952
1923	beta-sitosterol	Lipid	Sterol	27414	GC/MS	100001033	2380.8	357.4	83-46-5	222284	C01753	HMDB00852	51914.3	70672	53634.7	74812.9	90821.8	79737	62985.6	97722.7	67892.8	84679.7	170453	114700	89458.2	60995.2	98622.3	126237	114724	126494	40902	132534	94313.3	141110	86234.5	100619	63424.6	131307	67985.8	108312	165532	99193.3
1927	brassicasterol	Lipid	Sterol	34018	GC/MS	100001209	2329	255.2	474-67-9	5281327	C08813	HMDB11181	362429	353743	372299	619020	867629	491429	587376	743410	705156	752645	1.27465e+06	865943	848317	413733	812652	958066	962887	1.01379e+06	356633	1.32793e+06	925333	1.01784e+06	693510	870458	526525	910713	657769	903369	949121	764921
1268	butyrylcarnitine	Lipid	Fatty Acid Metabolism (also BCAA Metabolism)	32412	LC/MS Pos	100001054	2007	232.2	25576-40-3	439829	C02862	HMDB02013	77056.2	148851	160605	393207	446882	184638	335020	393166	295015	338895	948110	498960	809983	157330	791472	684147	882115	843020	104254	772391	705120	904847	458561	629962	321124	710226	572100	746050	763961	575336
1925	campesterol	Lipid	Sterol	39511	GC/MS	100001269	2353	343.4	474-62-4	173183	C01789	HMDB02869	83613.5	43936	43918.6	98690.2	93977.8	79543.3	99697.6	105694	90239	143973	234772	133040	105620	52449.8	204267	229709	136596	139830	68988	207859	177168	164629	124616	190011	127235	130393	63380.3	227511	161054	107271
1313	carnitine	Lipid	Carnitine Metabolism	15500	LC/MS Pos	100000007	702	162.2	461-05-2	10917	C00318	HMDB00062	472412	509910	376842	592543	712500	608289	600972	623645	625963	808102	823494	857650	819029	567928	665694	869965	790690	683755	330881	784392	710382	710708	672458	492347	607122	752601	586780	738476	571038	634853
1915	cholestanol	Lipid	Sterol	21131	GC/MS	100000859	2320.8	215.2	80-97-7	6665	C12978	HMDB00908	24372.4	25566.2	21564.8	59595.3	72995.5	30247.5	53396.6	48522	43451.2	63583	99097.2	83211.6	58850.8	24006.6	65634.7	72164	67690.5	68438.8	27528.8	96808.8	95291.3	114502	51734.7	90336.7	41224.8	86334.6	44007.2	86845.8	75921.6	90829.8
1901	cholesterol	Lipid	Sterol	63	GC/MS	266	2316.9	329.3	57-88-5	11025495	C00187	HMDB00067	460417	423987	444180	640360	785516	524479	638617	740598	631876	708938	1.10632e+06	966939	830786	489607	867232	963435	903288	953400	487596	1.18576e+06	898992	1.05882e+06	854811	912891	554196	949603	733328	937913	1.05297e+06	884366
1498	choline phosphate	Lipid	Phospholipid Metabolism	34396	LC/MS Pos	267	695	184.1	72556-74-2	1014	C00588	HMDB01565	1.51029e+06	1.56816e+06	1.39993e+06	1.64102e+06	2.38743e+06	1.83738e+06	1.96386e+06	2.06683e+06	1.8697e+06	1.83842e+06	3235880	2194472	2.67559e+06	1.16831e+06	2.21586e+06	2898848	2.71343e+06	2533415	1.29555e+06	2.44881e+06	1.73308e+06	2.09075e+06	1.29388e+06	1.73383e+06	1.35201e+06	1985156	1.74809e+06	1.91193e+06	1.25857e+06	1.8418e+06
3175	ciliatine (2-aminoethylphosphonate)	Xenobiotics	Food Component/Plant	15125	GC/MS	100000086	1707.7	398.2	2041-14-7	339	C03557	HMDB11747	568667	438867	659800	1823016	3.25882e+06	772026	1.18109e+06	2.41893e+06	2343195	1.63218e+06	5.10634e+06	2.24612e+06	3.14793e+06	421676	2.70201e+06	2961731	2.09962e+06	3746003	694499	5.3004e+06	2956233	3377144	1.54509e+06	2395428	1.27303e+06	2.26671e+06	1.2268e+06	1.4039e+06	2.13278e+06	1.98045e+06
1076	cis-vaccenate (18:1n7)	Lipid	Long Chain Fatty Acid	33970	GC/MS	100001228	1987	339.3	506-17-2	5282761	C08367	HMDB03231	101359	99524.2	117878	141612	156417	164676	123812	141509	147033	178000	387321	222100	251071	108242	246709	294272	279490	256169	127939	428589	217884	319242	216764	254425	150235	281476	195742	292018	263399	247604
367	citrulline	Amino Acid	Urea cycle; Arginine and Proline Metabolism	2132	LC/MS Pos	391	715	176.1	372-75-8	9750	C00327	HMDB00904		33201.1						19678.3	27832.7		52432.1		52150.5	21148.8	31847.1	52550.3	34816.1	54235.3			27191.9	44918.2	27218.2	41210.9	28307.8	52410.3		55750.4	30096.8	24109.2
1985	corticosterone	Lipid	Steroid	5983	LC/MS Pos	272	4856	347.2	50-22-6	5753	C02140	HMDB01547		30679.5		55133.1	61205.4			52379.7	84556	54604.7	80411.3	97037.3	57614		49576.1	61971	32580.6	50087.3				44034.1	24857.1	36715.5	22361.9	89716.4		52634.2	42445.1
2727	cyclic adenosine diphosphate-ribose	Nucleotide	Purine Metabolism, Adenine containing	45992	LC/MS Pos	100001059	1184.7	542	119340-53-3									17320.1											6518.04							6224.44		36117.1
342	cysteine	Amino Acid	Methionine, Cysteine, SAM and Taurine Metabolism	31453	GC/MS	800	1560.1	218	52-90-4;56-89-3	5862	C00097	HMDB00574	18746	21800.1	23582.9	97132.3	149029	46784.3	67196.8	70224.2	71413.1	243601	359349	222249	194744	52118.3	177202	284594	258461	181975		331935	188785	276652	191612	226533	62904.9	350114	195832	529078	255160	235514
419	cysteine-glutathione disulfide	Amino Acid	Glutathione Metabolism	35159	LC/MS Pos	100001437	821	427.1	13081-14-6	4247235		HMDB00656	373619	322977	255678	427626	626046	413773	329382	488834	626688	769115	565951	495760	475778	343703	426160	607725	828177	515390	242649	774696	433287	603364	555507	539945	500619	628717	486204	721159	514455	464132
2796	cytidine	Nucleotide	Pyrimidine Metabolism, Cytidine containing	514	LC/MS Neg	827	1351	242.1	65-46-3	6175	C00475	HMDB00089	43007.4	40269.9	62466.6	61411.1	71790.5	68272.5	63340.9	75354.6	65999.2	63940.9	125213	72964	95813.4	46887.5	87508.2	87914.4	85432.9	98653.4	58395.9	128637	67802.9	60321.1	55613.6	63733.3	51141.1	63823.9	58144.4	56052.5	73737.7	62094.9
2794	cytidine 3'-monophosphate (3'-CMP)	Nucleotide	Pyrimidine Metabolism, Cytidine containing	2959	LC/MS Pos	105	1181	323.9	84-52-6	66535	C05822		15219.7		17392.8	21184.7	15805.3	28481.5		37686.9	32823.2	31475.9	46434.6		40837.4		23757.8	46111.5	68216.5	35049.3		56712.7	32298.3	47455.4	18423.2	15995.4				35027.4	20397.9	25298.3
1499	cytidine 5'-diphosphocholine	Lipid	Phospholipid Metabolism	34418	LC/MS Pos	1220	777	489.1	33818-15-4	13804	C00307	HMDB01413	374801	402652	351986	318037	464315	585455	480100	479028	466572	485954	392972	448293	394309	267383	342676	424547	424085	336244	203058	324620	257850	361454	259023	274790	227812	316728	262875	367385	321077	252589
2793	cytidine 5'-monophosphate (5'-CMP)	Nucleotide	Pyrimidine Metabolism, Cytidine containing	2372	LC/MS Pos	282	887	324	63-37-6	6131	C00055	HMDB00095	65383	59505	53164.4	55840.1	35627.7	83399.9	62384.5	38026.7	47152.7	54794.7			49783.7	27164.3	35019	15915.1	37687	34114.7	48655.2	29568.4		30762.5	24538	22317.2	28990		31860	39614.9	19863.5	25137.4
2797	cytosine	Nucleotide	Pyrimidine Metabolism, Cytidine containing	573	GC/MS	881	1535.5	254	71-30-7	597	C00380	HMDB00630	7837.82	4477.53	12728.2	13914.8	15996.6	11261.8		18413	21390.8	10133.1	40530.7	31494.3	27788.8	6722.31	26498.5	34003.2	26803.3	36990.1		72547.5		17470.4		11919.9	7977.43	18384	13827.3	16068	21344.1	12770.1
1292	decanoylcarnitine	Lipid	Fatty Acid Metabolism(Acyl Carnitine)	33941	LC/MS Pos	100001251	4700	316.3	1492-27-9	10245190		HMDB00651	19745.2			19851.3				26140.4	29034.6	39407	31264.8	36412.5	27581.4			28008.5					37183.5	39414.4	23201.7	37813.2		81384.9	48909.6	45326.4	52040.2	34158.7
2859	dehydroascorbate	Cofactors and Vitamins	Ascorbate and Aldarate Metabolism	1659	GC/MS	301	1800	245.1	490-83-5	835	C05422	HMDB01264	10656.3	11123	15093.6	49395.7	57973.2	16322.4	36485	64896.9	32331.4	52298	45167.9	3848.5	18873.3		34982.7	31675.2	29101.6	36945.3		21681.7		20173.2		19511.5	8615.96	29256.3	11362.7	14229		15944.7
1312	deoxycarnitine	Lipid	Carnitine Metabolism	36747	LC/MS Pos	100001662	759	146.1	6249-56-5	134	C01181	HMDB01161	134757	147898	116281	161032	242482	175109	158926	234079	177554	224648	279430	206335	225946	148629	168687	211002	285659	208316	100649	256558	205150	198761	178400	227594	123156	254561	200096	273463	227110	206886
1117	dihomo-linoleate (20:2n6)	Lipid	Polyunsaturated Fatty Acid (n3 and n6)	17805	LC/MS Neg	1231	5722	307.3	2091-39-6	6439848	C16525	HMDB05060	1.31853e+06	1.35551e+06	1.14591e+06	1.22178e+06	1.79617e+06	1.49834e+06	1.47841e+06	1.42585e+06	1623021	1500493	4340974	2.81052e+06	3.55829e+06	1.07988e+06	3.00544e+06	2.82041e+06	2660909	3254045	906048	4.90752e+06	2.3498e+06	3695627	2.38645e+06	3166100	1972634	3.29479e+06	2.49313e+06	3251717	2397126	3.3551e+06
1112	dihomo-linolenate (20:3n3 or n6)	Lipid	Polyunsaturated Fatty Acid (n3 and n6)	35718	LC/MS Neg	100001739	5600	305.4	17046-59-2	5280581	C03242	HMDB02925	342855	262915	313008	390569	422035	326917	360098	333911	386968	381992	1.20258e+06	682470	873603	265739	632884	773109	634899	636776	294870	1.05132e+06	514585	797051	560708	572703	406283	665218	479265	824750	582107	759753
374	dimethylarginine (SDMA + ADMA)	Amino Acid	Urea cycle; Arginine and Proline Metabolism	36808	LC/MS Pos	100001810	812	203.2	102783-24-4	123831	C03626	HMDB01539	38808.5		22541.9	44408.1	41420.7	27374	50245.4	48197.6	65835.1	50281.1	136924	83059	116907	64145.5	92258.1	88446.9	147995	115026	47232.7	93839.2	73706.8	150060	72846.2	80448.7	131866	84053	72850.4	115247	72457.2	86004.2
1116	docosadienoate (22:2n6)	Lipid	Polyunsaturated Fatty Acid (n3 and n6)	32415	LC/MS Neg	100001182	6017	335.4	7370-49-2	5282807	C16533	HMDB61714	1757134	1.973e+06	2.00045e+06	1.57416e+06	2531464	1.9e+06	2.21291e+06	2.08082e+06	2.04279e+06	2.27949e+06	5.29886e+06	4.23266e+06	4276747	1589386	3267401	3.79635e+06	3572785	4.05294e+06	1.007e+06	5543546	2.86922e+06	3.45977e+06	3.07284e+06	3671722	2186171	3119470	3.04367e+06	3798264	3.58798e+06	3292708
1104	docosahexaenoate (DHA; 22:6n3)	Lipid	Polyunsaturated Fatty Acid (n3 and n6)	19323	LC/MS Neg	100000665	5518	327.3	6217-54-5	445580	C06429	HMDB02183	7.38299e+06	6.29908e+06	6.98066e+06	6865804	9078398	7.64291e+06	8.10439e+06	7115767	8.12655e+06	8518602	21515332	14057537	18600340	5.97052e+06	14770945	15939643	15295655	16035540	7030077	21939522	11241955	14885523	9690718	14951490	8580772	14142419	11296993	14565908	12716299	15182842
1103	docosapentaenoate (n3 DPA; 22:5n3)	Lipid	Polyunsaturated Fatty Acid (n3 and n6)	32504	LC/MS Neg	100001181	5574	329.4	2234-74-4	6441454	C16513	HMDB01976	425472	422962	492669	422984	598209	559550	564306	515893	591127	565863	2016645	1.11305e+06	1.76508e+06	438669	1120802	1.30601e+06	1.26648e+06	1.44981e+06	366665	2.03838e+06	1.0003e+06	1.49691e+06	749310	1.28111e+06	625702	1.31184e+06	961400	1.40876e+06	1.00792e+06	1.30931e+06
1115	docosapentaenoate (n6 DPA; 22:5n6)	Lipid	Polyunsaturated Fatty Acid (n3 and n6)	37478	LC/MS Neg	100001580	5625	329.4	25182-74-5	6441454	C16513	HMDB01976	401296	307187	402751	396542	556912	389927	390053	362450	374043	419459	1.43267e+06	788318	974856	425078	721853	817917	806947	888588	322851	1.41117e+06	571691	1143896	638124	835301	464947	939034	597896	1.07703e+06	749140	937175
1105	docosatrienoate (22:3n3)	Lipid	Polyunsaturated Fatty Acid (n3 and n6)	32417	LC/MS Neg	100001195	5825	333.4	59708-86-0	5312556	C16534	HMDB02823	234719	183940	179050	203180	199236	202484	242577	204875	206438	246539	493084	423433	536153	147313	455913	396330	473373	484785	147088	689293	398853	546807	339316	368239	209812	354365	353280	436220	423568	409626
1102	eicosapentaenoate (EPA; 20:5n3)	Lipid	Polyunsaturated Fatty Acid (n3 and n6)	18467	LC/MS Neg	2050	5442	301.3	10-2005-9;10417-94-4	446284	C06428	HMDB01999	14519754	12698929	16302000	13120937	17292320	16363035	16855674	13111841	17053108	15988681	41331268	22059704	29161190	10980373	29569216	24281640	25803024	26887662	12068575	36957040	15098900	26550168	16763710	23964518	12839116	25180548	19511990	23167194	17295248	23886946
1086	eicosenoate (20:1)	Lipid	Long Chain Fatty Acid	33587	LC/MS Neg	100001335	5955	309.4		5282768		HMDB02231	5398902	4397424	5.38571e+06	4.00084e+06	8308693	4.53135e+06	5.28865e+06	6898607	5.63368e+06	5437713	21451376	9225808	13335333	2.97087e+06	10751474	10709360	11161631	15105818	3341611	20805036	8917273	10496944	6610945	12288042	5191968	11207207	7217320	9173194	9665914	11124450
1820	eicosenoylglycerol (20:1)	Lipid	Monoacylglycerol	35149	GC/MS	100001477	2245	128.9					30896.9			36353	24988.8	23698.2	27748.6		37879.3	71642.8	52688.7	36803.4	33452.5	38047.3	45786.1	76781.5	66294.1	39920.3	26778.8	118671	47968.6	64261.3	52640	33639.7	52207.3	39654.5	62848.9	61973.3	74171.1	41222.6
1929	ergosterol	Lipid	Sterol	27553	GC/MS	100001020	2346.1	363.3	57-87-4	444679	C01694	HMDB00878	166572	166907	184477	281843	340377	259852	264728	324767	292210	360424	457724	359068	307256	146743	340724	376916	405724	342944	138205	523013	287408	357232	251504	298272	185778	331775	237546	331086	361485	256745
3206	ergothioneine	Xenobiotics	Food Component/Plant	37459	LC/MS Pos	100002154	847	230.2	58511-63-0	3032311	C05570	HMDB03045	39479.2		15184.5	25603.5	44519.1	53136.4	63824.5			80628.8		23601.7		37688.9	40079.4	34629.9		36125.3	16766.6	71139.1			58976.6	48026.4	36921.6	25723.5	50157.4		71802.1	21110.4
1091	erucate (22:1n9)	Lipid	Long Chain Fatty Acid	1552	LC/MS Neg	1087	6273.3	337.4	112-86-7	5281116	C08316	HMDB02068	203768	198871	207678	191590	276201	303621	227324	208987	245052	289695	622859	325410	364168	108623	387981	399732	399397	384969	137819	709571	168900	329604	193413	271322	108813	305957	252668	337844	263799	269663
1503	ethanolamine	Lipid	Phospholipid Metabolism	34285	GC/MS	420	1074	102	141-43-5	700	C00189	HMDB00149	623957	469951	478176	653588	861226	694210	680508	772673	607688	964434	806177	766948	566048	834790	882867	795730	1.36401e+06	624122	417573	1.03027e+06	568386	830758	651975	877942	481750	984612	843237	1.09268e+06	1.08867e+06	807316
2847	flavin adenine dinucleotide (FAD)	Cofactors and Vitamins	Riboflavin Metabolism	2134	LC/MS Neg	327	2413	784.1	146-14-5;84366-81-4	643975	C00016	HMDB01248	47262.3	45835.7	46966.6	76112.5	106792	58530.2	68615.6	78188.9	75945.1	95022.4	97408.6	3605.79	62238.6		62943.1	66086.1	74345.3	62045.5	15936.1	31594.7		40316.6	3748.63	39534.5	25084	33648.8	30822.3	36694.3		30746.1
2848	flavin mononucleotide (FMN)	Cofactors and Vitamins	Riboflavin Metabolism	15797	LC/MS Neg	100000251	2395	455.1	130-40-5	710	C00061	HMDB01520	5504.62	5795.88	7450.04	10142.3	13359.7	6126.55	8293.52	10624.2	10147.8	10335	14852.4		8351.63	4702.59	8380.54	8341.24	7620.84	13311.5	6612.96	6524.01		5416.79	4229.19	6306.74	4074.66	7376.21	7176.42	7046.96	5282.77	6153.38
895	fucose	Carbohydrate	Pentose Metabolism	15821	GC/MS	918	1682.2	204	2438-80-4	19466	C01018	HMDB00174	46616.9	22688.3	43069.5	79484.7	115980	71740	69391.2	104624	92681.3	102270	142522	76931.2	113925	19260.8	115524	125478	105417	80911	84443.4	150971	116695	178442	109301	120054	98651.8	120881	97774	123624	130823	123387
1928	fucosterol	Lipid	Sterol	21187	GC/MS	100000930	2380.1	386.4	17605-67-3	5281328	C08817	HMDB02374	56003.5	53594.5	62099.7	102822	139406	75952.7	87943	105450	100754	106583	188262	147571	139176	61097.8	135715	172005	145724	145253	51506.9	207879	127886	137023	100234	125706	71847.9	141787	94696	136238	141740	115827
46	gamma-aminobutyrate (GABA)	Amino Acid	Glutamate Metabolism	1416	GC/MS	141	1539.7	304.1	56-12-2	119	C00334	HMDB00112		78983.6		3983.37	8069.4	2907.99	6572.32	12585.9	2336.86	7152.43	19146.6	15790.2	14182.7		8126.94	14304.7	8084.6	16451.5		47848.8	9679.49	12388.2		9037.56	4135.19	11593.6	9519.08	7750.88	7178.31	5472.18
432	gamma-glutamylalanine	Peptide	Gamma-glutamyl Amino Acid	37063	LC/MS Pos	100001843	1108	219	5875-41-2	440103		HMDB29142	159723	146315	157446	207611	299004	232084	233291	237089	242476	320228	786404	472913	567739	226597	579453	719302	1389467	707781	160750	853245	680028	909065	591699	748861	511082	769784	587787	798227	628828	612271
434	gamma-glutamylglutamate	Peptide	Gamma-glutamyl Amino Acid	36738	LC/MS Pos	331	1036	277.1	1116-22-9	92865	C05282	HMDB11737	220244	168875	190910	323557	422872	346557	277070	380143	421211	497635	934850	468443	816056	189248	741234	922350	1.67145e+06	993875	253983	938594	915193	1.29266e+06	711978	924964	815243	1.15184e+06	972694	1224970	840334	860836
435	gamma-glutamylglutamine	Peptide	Gamma-glutamyl Amino Acid	2730	LC/MS Pos	1140	806	276.1	10148-81-9	150914	C05283	HMDB11738	407884	484267	359327	557697	908411	572687	710974	755460	786933	1.14151e+06	1113922	1.0443e+06	990676	561259	965836	1.30094e+06	1.22367e+06	875849	354897	1.22678e+06	1.01509e+06	1.07118e+06	866292	939093	623167	1.13826e+06	788726	1.32646e+06	961708	832126
438	gamma-glutamylisoleucine*	Peptide	Gamma-glutamyl Amino Acid	34456	LC/MS Pos	100001485	2644	261.2		14253342		HMDB11170	33465.6	40868.8	60236	44947.2	74444.3	81266.2	62943.6	83789.6	81762	83812.5	367657	161226	262732	38248.7	193737	229995	646780	307710	101519	356922	310304	367575	187648	260027	205805	287819	155577	223942	194116	253801
439	gamma-glutamylleucine	Peptide	Gamma-glutamyl Amino Acid	18369	LC/MS Pos	1268	2744	261.2	2566-39-4	151023		HMDB11171	69727.5	91301.3	156067	113489	223419	186536	142180	181754	155805	174405	1013811	404818	664722	113600	449330	582216	1.65298e+06	649471	221330	1.0017e+06	723305	962202	435079	855294	500225	667961	459226	629861	504404	694296
441	gamma-glutamylmethionine	Peptide	Gamma-glutamyl Amino Acid	37539	LC/MS Neg	100001313	1277	277.2	17663-87-5	7009567		HMDB29155	2039.6			9599.36	12406.8	5158.63		6243.73	7170.53	15069.9	38260.4	18866.1	24832.4		23888	29292	15343.6	27365.9		32487.3	25730.4	35986.1	20532.1	24771.8	14120.4	38651	18855.9	36044.8	24743.1	23217.9
442	gamma-glutamylphenylalanine	Peptide	Gamma-glutamyl Amino Acid	33422	LC/MS Pos	100000491	2846	295.1	7432-24-8	111299		HMDB00594	50871.6	44029.8	70831.9	71969.8	85216.2	101533	56618.5	56679.3	114224	42555.6	372671	174602	248678	92803.6	217896	205481	553387	293962	105122	410247	334450	467652	193395	347038	255244	233507	216880	285995	231088	305875
443	gamma-glutamylthreonine*	Peptide	Gamma-glutamyl Amino Acid	33364	LC/MS Pos	100001314	977	249.1	5652-48-2			HMDB29159	23360.9	20777.4	18610.8	36128.4	59497.3	25850.8	41810	58460.5	55822.9	58821.1	139902	86739.4	100081	55322.7	101661	113898	263820	109168	44371.6	159947	147747	168257	106865	97656.4	110761	161976	100896	129105	107162	126161
445	gamma-glutamyltyrosine	Peptide	Gamma-glutamyl Amino Acid	2734	LC/MS Pos	1102	2073	311.2	7432-23-7	94340		HMDB11741	22961.5		25822.3	23571.2	41552.2	30170.1	33878.6	30986	37020.9	54578.4	180785	84781.5	136877	31562.7	123962	145238	367260	208021	60774.9	261036	181579	238546	96483	157604	134080	163532	95670.4	129617	124658	157025
446	gamma-glutamylvaline	Peptide	Gamma-glutamyl Amino Acid	32393	LC/MS Pos	100001126	2040	247.2	2746-34-1	7015683		HMDB11172	59085.2	69623.4	68550.8	53006.3	113633	102419	64537.3	141660	121193	113153	533251	232363	333065	79777.9	219421	319297	751573	346525	140654	320519	362657	466888	229771	358078	254536	386024	278608	349560	290089	325199
842	glucose	Carbohydrate	Glycolysis, Gluconeogenesis, and Pyruvate Metabolism	38507	GC/MS	572	1866.8	204.1	50-99-7	79025	C00031	HMDB00122	68626.8	111698	89292.2	220520	413372	145846	180483	291228	238273	330378	955517	543729	688880	111155	403663	710899	396625	680667	62052.1	1.64035e+06	292803	474088	246630	420895	164015	427544	258831	401858	278026	425766
41	glutamate	Amino Acid	Glutamate Metabolism	57	LC/MS Pos	561	700	148.1	56-86-0	611	C00025	HMDB00148	3312362	3336983	2.85236e+06	4.02519e+06	4485153	4.14033e+06	4359921	4.27343e+06	3.96494e+06	4.83066e+06	4784291	4981109	5.09561e+06	3.22992e+06	3.97534e+06	4.90293e+06	5.22583e+06	4413795	2.12489e+06	4647993	4.52717e+06	4849997	4.15234e+06	3.99098e+06	3700947	5.02354e+06	4.07056e+06	4785407	4.51817e+06	4.13121e+06
42	glutamine	Amino Acid	Glutamate Metabolism	53	LC/MS Pos	563	684	147.2	56-85-9	5961	C00064	HMDB00641	412647	426637	366464	460261	581144	518305	572126	601979	505488	582596	798533	612890	520867	333973	508609	806937	498908	607681	360636	646206	526974	578814	322670	406783	375735	523085	429865	532681	414789	523867
90	glutarate (pentanedioate)	Amino Acid	Lysine Metabolism	396	GC/MS	339	1433.6	261	110-94-1	743	C00489	HMDB00661	9390.88	22106.2	12780.5	21112.9	25170	29364.5	21177.1	19835.5	20784.4	43435.9	46950.3	36526.3	25984.8	41265.6	23900.8	32199.1	39723.4	18420.5	10917.5	33563.9	20289.8	31767.3	18889.5	14740	6419.7	27013.8	30147.5	44195.9	25915.5	23218.5
91	glutarylcarnitine (C5)	Amino Acid	Lysine Metabolism	35439	LC/MS Pos	100001593	1565	276.1	102636-82-8	71464488		HMDB13130	25148.3	33689.9	24452.9	31355.9	42867.7	23113.6	37392	31491.4	35723.5	47635.4	53634.4	48995.6	50532.7	45185.8	56738.8	62431.4	45191.3	58262	36095.9	65427.1	49028.7	44095.7	32670.6	53901.9	40778.7	41715.2	32546.2	55115.3	41200.1	46531.2
417	glutathione, oxidized (GSSG)	Amino Acid	Glutathione Metabolism	38783	LC/MS Pos	448	1535	307.3	103239-24-3	65359	C00127	HMDB03337	1.04521e+06	594763	742080	1.26602e+06	1.19131e+06	736300	1.21143e+06	679130	939600	1.09363e+06	146319	287541	131773	203043	62197.8	149813	44166.1	142002	355322	101240	318944	358234	619233	258564	88128.1	334830	124647	295636	260238	175555
862	glycerate	Carbohydrate	Glycolysis, Gluconeogenesis, and Pyruvate Metabolism	1572	GC/MS	1052	1360.7	189	600-19-1	752	C00258	HMDB00139	15376.3	24347.3	20926.8	48164.5	71579.6	41784.8	49173.6	64747.3	47316.1	80436.5	115690	129671	92501.3	43733.1	69013.4	95723.8	80439.7	103806	28130.2	177001	108362	100373	92076	87240.3	46369.9	127123	55698.9	109925	113593	92065.6
1797	glycerol	Lipid	Glycerolipid Metabolism	15122	LC/MS Pos	1254	760	93.1	56-81-5	753	C00116	HMDB00131	382208	393174	433663	377211	827394	668233	547395	682596	539560	604124	2.57073e+06	851054	1.57394e+06	424541	1.46819e+06	1.36528e+06	2.69221e+06	1.60765e+06	805106	1520034	1.18162e+06	1.77118e+06	799799	1754180	906387	1355415	1.14928e+06	1.45094e+06	964936	1312437
1798	glycerol 3-phosphate	Lipid	Glycerolipid Metabolism	15365	GC/MS	100000258	1719.7	357.1	29849-82-9	754	C00093	HMDB00126	125968	107531	131541	425108	710490	284840	349977	550920	425425	686247	1.28486e+06	652971	799838	187003	755641	891059	944636	827281	143852	1.34244e+06	479406	824828	401667	608663	262816	663482	442848	647893	555476	548838
1506	glycerophosphoethanolamine	Lipid	Phospholipid Metabolism	37455	LC/MS Pos	100001620	699	216.1	33049-08-0	123874	C01233	HMDB00114	96178	114064	81407.5	113938	154121	93863.1	85757.8	112138	107450	94441	192497	188048	183113	137292	200131	155397	200706	149600	90513.8	208234	163257	195674	154502	160108	157342	180386	159067	129664	140153	209116
1803	glycerophosphoglycerol	Lipid	Glycerolipid Metabolism	48857	GC/MS	100001619	1969	357.3		439964	C03274		12775.5	11191	11616	41676.9	58298.8	21502.7	22333.9	40360	33471.1	49451.4	149871	89698.9	71784.6	12702.4	66156.6	99478.5	86015.4	77026.4	7716.47	193367	55974.2	91132.4	39876.2	66537.1	26326.6	69504.9	50436.1	68748.4	60628	39973.8
1500	glycerophosphorylcholine (GPC)	Lipid	Phospholipid Metabolism	15990	LC/MS Pos	100000269	694	258.1	28319-77-9	71920	C00670	HMDB00086	531963	554428	541339	585965	1.06711e+06	976011	703580	853084	772844	1.01617e+06	1.73988e+06	1.39013e+06	1.46376e+06	665014	945828	1.48321e+06	1.48591e+06	1.25853e+06	483768	1.45567e+06	1.13826e+06	1.07255e+06	903289	860561	715316	1.15408e+06	793681	1019577	844412	931582
1	glycine	Amino Acid	Glycine, Serine and Threonine Metabolism	11777	GC/MS	340	1166	101.9	56-40-6	750	C00037	HMDB00123	3.7445e+06	3556855	3.06193e+06	12312428	17324308	6547987	7.51082e+06	12054618	11881138	17150024	31165786	24851664	18793970	8032275	20666298	26661706	23927200	20167490	3.47596e+06	34364636	19916808	28961652	18485720	22559500	10742411	26750220	16672018	29180032	25923082	20317536
575	glycylleucine	Peptide	Dipeptide	34398	LC/MS Pos	100001258	2236	189.1	869-19-2	92843	C02155	HMDB00759	18639	29001.6	44755	41502.8	41760.4	46687.8	35692.5	21944.9		15127.5	30307.2	18735.4	25887.9		17797.6	48508.1	18455.6	31139.4	42148.3	34891.1	32527	50418.5	19797.9	27885.7	55837.1	49331.3	42567	30893.1	30750.1	33291.2
585	glycylvaline	Peptide	Dipeptide	18357	LC/MS Pos	100000487	1572	175.1	1963-21-9	97417		HMDB28854	26215.7	33501.6	32309.3	13519.7	41020.6	24878	44220.1	36429.4	17587.3	24123.1	46947.9		27091			29809.5	15167.6	28746.5	34774.9	30038.2	24437.7	53757.1		35328.4	22264.4	20902.6		27497.8	24169.5	17723.9
2737	guanosine	Nucleotide	Purine Metabolism, Guanine containing	1573	LC/MS Pos	1099	1676	284	118-00-3	6802	C00387	HMDB00133	309131	308122	485290	450009	581230	671495	406699	512230	462794	465801	1.92768e+06	1013818	1.20994e+06	351258	872241	1.05502e+06	1.34322e+06	1.24128e+06	838279	1.61514e+06	1.03998e+06	1.07606e+06	709867	1.13716e+06	884981	1.01683e+06	748282	873760	810908	968477
2733	guanosine 3'-monophosphate (3'-GMP)	Nucleotide	Purine Metabolism, Guanine containing	39786	LC/MS Pos	100002704	1516.8	364	117-68-0	3522			35240	48357.6	33786.5	63230.4	117465	55022.4	74536.4	94198.9	50864.2	88962	106610	67847.1	122651	31840.9	68398.1	90224.5	149560	129027	65574	86902.2	88772.3	121184	90119.8	86658.2	89510.5	134676	75740.5	95383.6	89832.2	70742.3
2732	guanosine 5'- monophosphate (5'-GMP)	Nucleotide	Purine Metabolism, Guanine containing	2849	LC/MS Pos	347	1300	364	5550-12-09	6804	C00144	HMDB01397	243193	120918	186644	277258	319777	286139	256025	198448	244697	346884	166251	138877	198444	74514	160648	179370	165018	166802	58592.4	128254	112120	108163	236425	101249	121464	214262	205983	146025	149166	177980
982	guanosine 5'-diphospho-fucose	Carbohydrate	Nucleotide Sugar	15903	LC/MS Neg	335	797	588.1	15839-70-0				13402.2	11095.7	8176.28		14227.5	14960.4		11455.5	12078.8		13350.8	10755.1	11573		14427.5		23184.7	9372.44		19008	22598.6	21292	20624.2	23179	15491.1	17863.7	10439.2	15095.6	8491.55	18080.8
1289	hexanoylcarnitine	Lipid	Fatty Acid Metabolism(Acyl Carnitine)	32328	LC/MS Pos	100000781	3174	260.2	6920-35-0	6426853		HMDB00705	49180.2	47863.8	44090.8	82568.6	134063	100319	71494.9	106919	83343.4	102000	355242	274224	283648	45226.7	178137	211234	218424	257982	55476.4	233273	364142	505959	224003	308136	152940	385688	161801	400540	367578	204644
58	histidine	Amino Acid	Histidine Metabolism	59	LC/MS Neg	355	757	154.1	5934-29-2	6274	C00135	HMDB00177	82135.6	56682.9	96910.6	151859	214513	86811.9	112148	130526	137798	191954	286525	256586	233980	78007.5	209846	258966	175333	232601	82045.5	335644	187822	197378	159273	171720	106278	200499	135598	190836	186590	167387
3230	homostachydrine*	Xenobiotics	Food Component/Plant	33009	LC/MS Pos	100001550	1199	158.2	1195-94-4	441447	C08283	HMDB33433	338372	337204	249796	500662	460315	416886	461985	476076	470201	619358	762901	553199	559276	363053	529015	597367	821907	557976	220285	583923	683686	596461	427051	455940	342387	567082	454793	696490	466297	486027
352	hypotaurine	Amino Acid	Methionine, Cysteine, SAM and Taurine Metabolism	590	GC/MS	358	1598.5	188	300-84-5	107812	C00519	HMDB00965	514833	501290	682003	2.82681e+06	5971327	890401	1.62525e+06	5.33913e+06	4.47438e+06	2.58976e+06	11808037	4.78186e+06	6358869	547190	5.3622e+06	5.0455e+06	3.75164e+06	8.13964e+06	694767	10871039	6305219	6.99378e+06	2940437	4.69488e+06	2.21878e+06	3.92738e+06	1.80776e+06	2.62393e+06	4612828	3.68405e+06
222	indoleacetate	Amino Acid	Tryptophan Metabolism	27513	GC/MS	100001034	1862	202	6505-45-9	802	C00954	HMDB00197					10161.2		7818.82	5189.21		3972.19	19664.4	6828.29	22334.7	3255.97	9654.96	13264.5	6643.92	15191.5	5918.79	24448.4	33876.7	33796.7	20889.6	34093.9	21105.1	54171.6	22969.8	38291.8	31208.5	26116.9
2682	inosine	Nucleotide	Purine Metabolism, (Hypo)Xanthine/Inosine containing	1123	LC/MS Neg	361	1600	267.2	58-63-9	6021	C00294	HMDB00195	49668.6	80458.1	100546	69162.7	118913	118480	88624	124055	74912.3	91652.2	736578	534489	496249	178433	378250	459876	505274	490545	170714	1.12855e+06	503379	572317	451460	484495	343832	421819	398897	457171	422134	568628
310	isobutyrylcarnitine	Amino Acid	Leucine, Isoleucine and Valine Metabolism	33441	LC/MS Pos	100001055	1941	232.2	25518-49-4	168379		HMDB00736	2.41843e+06	2.2773e+06	1.94049e+06	4.08099e+06	5061963	3.17622e+06	4.04591e+06	3.66386e+06	4.19855e+06	4670834	7.56711e+06	7338879	5671350	3581762	7.42071e+06	7057804	8463700	6941058	1.97222e+06	6143876	6617948	6.35706e+06	5.31507e+06	6153623	5.39447e+06	6499190	5.25002e+06	7005007	6135513	4951049
293	isoleucine	Amino Acid	Leucine, Isoleucine and Valine Metabolism	1125	LC/MS Pos	376	1614	132.1	73-32-5	6306	C00407	HMDB00172	5721864	5.95625e+06	6.32393e+06	10060342	11558349	10866201	9762145	12059560	12319795	11464063	23511552	12685312	16815152	5.73013e+06	14323639	13727239	20257868	21125414	8426008	18390344	14173123	21573564	10691379	18899166	10256679	15444787	10746004	14389415	15368809	13955455
609	isoleucylglycine	Peptide	Dipeptide	40008	LC/MS Pos	100003169	1732	189.2	868-28-0	342532			39582.6	28701	20540.7	23662	67240.7	29444.3	18974.2	32289.9	21320.7	21503.6	28728.2				19994.7	20321.8	21427.6	22240.9	33618.1	27174.2	20981.2	43013.3		41933.9	15297.7			28307.1	21175.6	25613.5
273	isovalerylcarnitine	Amino Acid	Leucine, Isoleucine and Valine Metabolism	34407	LC/MS Pos	100001393	2533	246.2	31023-24-2	6426851		HMDB00688	2213201	2.33512e+06	2.29958e+06	3.48216e+06	4990426	3.29724e+06	3.77147e+06	3612122	4308966	5300194	8491667	8968764	6789530	3.30258e+06	6504726	8738318	7469449	8.11124e+06	1803214	8264230	7.58627e+06	7822686	5926416	7.7184e+06	4706796	7517379	5784850	8397393	6443232	6.17904e+06
227	kynurenine	Amino Acid	Tryptophan Metabolism	15140	LC/MS Pos	100000265	1902	209.1	2922-83-0	161166	C00328	HMDB00684	73996.5				58471.9	37179.4	44329.9	32540.4	32370.5	30915.5	113338	33504.6	39452.9		46640.5	54628.8	57231.6	36554.2	54040.1	48798.7	58830.8	56598	45457.4	28089	31518.3	43065.3		33053.9	70123.5	55577.7
1899	lathosterol	Lipid	Sterol	33488	GC/MS	100001105	2337	458.5	80-99-9;80-99-9	65728	C01189	HMDB01170	7114.71	3743.51		9821.36	14596.6	5491.49	7490.31	9826.76	7716.59	10997.1	24673.5	15204.4	16493.7	5754.89	9455.61	13788.9	17517.9	11615.4	5394.88	7205.29	12960.6	12245	8722.14	15401.2	7792.05	9443.69	10747.6	11992.8	11181.1	15305.3
265	leucine	Amino Acid	Leucine, Isoleucine and Valine Metabolism	60	LC/MS Pos	397	1674	132.2	61-90-5	6106	C00123	HMDB00687	8818116	7292155	9992612	13166088	15963865	10898778	12282301	15024109	12990183	13984872	36481344	21354086	24098294	7279620	19988012	20415936	26687264	22321034	12882382	26637754	26433850	29367130	16156432	22674454	16641065	21080860	17702228	20962750	22001484	19782648
1108	linoleate (18:2n6)	Lipid	Polyunsaturated Fatty Acid (n3 and n6)	1105	LC/MS Neg	180	5533	279.3	60-33-3	5280450	C01595	HMDB00673	2298752	2.36677e+06	1.86792e+06	1.83648e+06	2410833	2.1609e+06	2.14159e+06	2.14687e+06	2.13413e+06	2.36034e+06	5188401	4.82178e+06	4783544	1.63339e+06	3996846	4366254	3.60573e+06	4.57619e+06	2.04843e+06	6.82604e+06	3.59667e+06	4.81856e+06	3.25515e+06	4.15438e+06	2.96135e+06	4.9012e+06	3.52571e+06	4.26021e+06	4825251	4.35559e+06
1110	linolenate [alpha or gamma; (18:3n3 or 6)]	Lipid	Polyunsaturated Fatty Acid (n3 and n6)	34035	LC/MS Neg	100001337	5450	277.3		5280934	C06426	HMDB03073	1.07979e+06	1.02736e+06	916256	931376	1.25472e+06	996262	1.00053e+06	948508	1.21369e+06	1.15833e+06	2.25227e+06	2.06271e+06	1.86582e+06	1.03445e+06	1.82833e+06	1.69004e+06	1.68465e+06	1.72448e+06	810727	2.67675e+06	1.4486e+06	2.18261e+06	1.67463e+06	1.8078e+06	1.19156e+06	1.9567e+06	1.68497e+06	1.90316e+06	1.86276e+06	2082106
80	lysine	Amino Acid	Lysine Metabolism	1301	GC/MS	407	1836.7	317.2	56-87-1	5962	C00047	HMDB00182	11042.5	4665.97	5872.99	39247.5	67641.8	14862.8	26947.1	30809	28813.8	51291.6	78595.5	83955.8	54825.8	15584.7	70243.3	90478.9	96363.6	56297.9		142145	47343.2	81609.2	52546.8	68077.4	13660.5	67524.1	54236.8	80444.4	81599.7	82413.1
1038	malate	Energy	TCA Cycle	1303	GC/MS	409	1502	233	6915-15-7	525	C00149	HMDB00156	258413	227225	272534	906002	1.53251e+06	434740	638858	1.13561e+06	993601	1.15012e+06	2936611	1.86667e+06	2.45653e+06	327395	2.00156e+06	2306737	1.92269e+06	2531953	207297	2.2859e+06	1.79484e+06	2.22455e+06	1.20989e+06	1.6083e+06	611566	2.35137e+06	798728	2111689	1.17097e+06	1.125e+06
957	mannitol	Carbohydrate	Fructose, Mannose and Galactose Metabolism	15335	GC/MS	100000277	1839	319.1	69-65-8	6251	C00392	HMDB00765					13817.9	12393.2	9214.46	19149.8	11009.3	11142.1	114417	118882	37695.3		23685.2	25172.3	18214.1	22070.4		316452	19996.9	29187.1	16805.4	36878.8	5624.39	21551.8	6421.63	14522	19602.6	17465.9
953	mannose	Carbohydrate	Fructose, Mannose and Galactose Metabolism	584	GC/MS	803	1753.5	204	3458-28-4	18950	C00159	HMDB00169	57912.6	33279.5	45516.4	212550	347642	86615.1	126237	231773	255178	313242	606760	244900	352914	54990.1	276349	458951	297571	424324	34696	500826	204901	439144	183321	281717	136320	331112	185920	352396	181361	276994
1070	margarate (17:0)	Lipid	Long Chain Fatty Acid	1121	LC/MS Neg	891	5733	269.3	506-12-7	10465		HMDB02259	2.2869e+06	2496644	1.78672e+06	2008233	2.29508e+06	2.86272e+06	2.09736e+06	2.09963e+06	2.05741e+06	2459082	6605786	3.16432e+06	5.46745e+06	1.19579e+06	4118836	4.15623e+06	3.40442e+06	5061391	1.29842e+06	7161312	2.35961e+06	4675699	2.31442e+06	3.12244e+06	1.98035e+06	4.09503e+06	2.80611e+06	3.66273e+06	2.86834e+06	2.87609e+06
325	methionine	Amino Acid	Methionine, Cysteine, SAM and Taurine Metabolism	1302	LC/MS Pos	415	1252	150.1	63-68-3	6137	C00073	HMDB00696	2020843	1413672	1.86762e+06	3.09251e+06	3.43886e+06	2.24956e+06	3.02934e+06	3.65351e+06	3.27479e+06	3.37685e+06	8026728	4951254	7.91081e+06	1.99215e+06	4652873	5537595	8702653	6696316	2182626	6651142	5674675	7757521	4.42321e+06	5765473	4375651	5308387	4.32612e+06	6008744	4.66996e+06	5.19901e+06
330	methionine sulfoxide	Amino Acid	Methionine, Cysteine, SAM and Taurine Metabolism	18374	LC/MS Pos	100000039	729	166.1	3226-65-1	158980	C02989	HMDB02005	67661.9	156372	77318.8	59339.3	100735	116250	89976.7	52957.9	82938.6	113638	67376.5	98554.2	83719.9	93548.5	85931.6	74110.5	46657.9	70618.8	114851	82541.4	36555.9	59074.3	43511	52010.1	65902.9	69403.4	115706	69766.6	59688.3	49168.8
2818	methylphosphate	Nucleotide	Purine and Pyrimidine Metabolism	37070	GC/MS	100001805	1221	241	7023-27-0	13130		HMDB61711	6512.81	8109.5	14761.8	28180.9	46010.9	23930	24468.2	26796.5	19664.5	65749	76640.6	43519.1	39314.2	11833	41424.6	66653.8	54626.2	38691.8	12141.3	95993.2	25655.9	44038.4	19617.8	38141.9	11457.5	41481	29662.4	68487.6	38345	26534.6
1469	myo-inositol	Lipid	Inositol Metabolism	19934	GC/MS	363	1924.9	217	87-89-8	892	C00137	HMDB00211	18409.9	23111.9	17168.4	64291.2	110207	35946.1	39673.8	76196.9	82802.8	77203.1	306032	146130	172480	49838.9	115251	181824	149620	185217	13201.9	304467	168695	218380	103834	166597	85765.1	185143	118008	144344	122704	166316
1064	myristate (14:0)	Lipid	Long Chain Fatty Acid	1365	LC/MS Neg	519	5439	227.3	544-63-8	11005	C06424	HMDB00806	3.70587e+06	4.49676e+06	2950315	2.2731e+06	3005370	2.25186e+06	2.48524e+06	2191638	2.66447e+06	2.52898e+06	6.72986e+06	9762555	6.09179e+06	4112402	7563026	6122810	5.31041e+06	6.95624e+06	3.68771e+06	12596201	7551723	9862856	7.42252e+06	7.39265e+06	5649662	8107112	7763937	7770772	8944852	7290325
1065	myristoleate (14:1n5)	Lipid	Long Chain Fatty Acid	32418	LC/MS Neg	100001198	5338	225.3	544-64-9	5281119	C08322	HMDB02000	72820.7	62863.3	61630	51268.8	72492.6	49166.6	46558.6	59469.4	84754.9	51058.2	109320	228292	127029	164548	121634	120079	91321.6	80568	71632.5	260384	212980	133883	140095	157522	92587.6	117940	96477.5	180156	167864	148070
1296	myristoylcarnitine	Lipid	Fatty Acid Metabolism(Acyl Carnitine)	33952	LC/MS Pos	100001270	5113	372.4	18822-89-4	53477791		HMDB05066	15720.5	37955.1	38048.6	46717.1	107557	80510.5			47352.6	86545.9	150246	104707	47404.3		83928.1	139584	133798			87792.3	145413	158017	118879	181718	58931.7	188242	118438	198958	148222	69857.3
82	N6-acetyllysine	Amino Acid	Lysine Metabolism	36752	LC/MS Pos	100001734	1134	189.1	692-04-6	92832	C02727	HMDB00206	50942.5	64473	39623.4	51245.6	66586.9	88332.4	82275.2	70466.6	56279.1	85082.5	256059	170604	156072	76862.8	141581	155663	177512	158655	101223	167159	110518	144291	87025.6	155703	85353.7	100487	94491.5	134318	114502	101802
2828	nicotinamide adenine dinucleotide (NAD+)	Cofactors and Vitamins	Nicotinate and Nicotinamide Metabolism	5278	LC/MS Pos	1310	1370	664	53-84-9	5893	C00003	HMDB00902	115815	141543	45526.3	402354	257377	43804.9	216128	155666	294931	288208	51863.7	45684.5	38021.9	63096.5	47238.6	57903.2	78840.5	55907.3	7280.92	35346.7	42609.1	49635.8	41782.2	39953	24814	50806.2	33396.9	54874.3	31511.8	36908.3
2821	nicotinate	Cofactors and Vitamins	Nicotinate and Nicotinamide Metabolism	1504	GC/MS	567	1334.1	180	59-67-6	938	C00253	HMDB01488	226638	249995	337976	389962	668444	512017	421034	607301	455388	651744	2.03423e+06	1.43241e+06	1.30137e+06	412524	1.28172e+06	1404300	1.48542e+06	1456709	357981	2.39069e+06	1.20671e+06	1383999	930005	1.18792e+06	685020	1.39094e+06	895108	1.35477e+06	1187349	970857
1080	nonadecanoate (19:0)	Lipid	Long Chain Fatty Acid	1356	LC/MS Neg	892	6073	297.3	646-30-0	12591	C16535	HMDB00772	196457	240760	217888	222824	217577	274057	269336	239098	184085	313831	663427	329550	515573	98534.5	347662	384165	360013	407627	106336	535818	177342	365903	184721	313072	179738	274159	247945	343341	233937	263855
1864	N-palmitoyl-sphingosine (d18:1/16:0)	Lipid	Sphingolipid Metabolism	44877	GC/MS	1518	2609	370.3	24696-26-2	5283564		HMDB04949	13044.2	18140.4	4007.54	6770.35	24561.4	20235.2	10368.5		13106.3	7604.47	20494.4	11372.9	20936.1	9457.26	16928.6	40042.7	26776.3	30871.6	10363.3	52900.3	19469.4	21726.3	11309.5	15710.3	5876.67	17851.5	24900.6	13889.3	20818.7	10755.6
1290	octanoylcarnitine	Lipid	Fatty Acid Metabolism(Acyl Carnitine)	33936	LC/MS Pos	100001247	4100	288.3	3671-77-0	123701	C02838	HMDB00791		27891.6		30479.1	55940.4				22693.1	25455.3	96395.1	68556.5	78306.7		53310.8	94055.4	74628	81148.2		64202.6	86668	121591	64507.3	102075	34936.6	97097.7	36706.9	140246	60422.3	67490.9
1074	oleate (18:1n9)	Lipid	Long Chain Fatty Acid	1359	GC/MS	442	1984.4	339.2	112-80-1	445639	C00712	HMDB00207	94494.7	90272.6	90167	113870	164810	141059	98843.4	121487	101610	138596	304744	205792	203128	127935	192188	232006	243911	205567	131041	352666	175557	243084	154682	216357	128487	234102	142704	232707	183347	179785
425	ophthalmate	Amino Acid	Glutathione Metabolism	34592	LC/MS Pos	100001311	1457	290.1	495-27-2	7018721		HMDB05765	191343	183939	162385	301665	367250	245009	256805	257511	291868	369321	458687	452245	342747	191084	339233	438699	179234	374075	148779	279142	231652	284270	247325	249791	183410	308018	216878	301373	305623	228413
365	ornithine	Amino Acid	Urea cycle; Arginine and Proline Metabolism	1493	GC/MS	444	1763.8	142	3184-13-2	6262	C00077	HMDB03374	33823.2	27509.1	14446.5	59171.2	85504.2	50327.7	83750.1	64965.8	49453.4	109206	99307.1	76307.1	52762.7	48781.8	68374.6	104494	117585	58320		178180	30584.5	66761.3	36957	56421.2	15460.3	60321.9	53946	81714.1	64994.1	50083.1
1067	palmitate (16:0)	Lipid	Long Chain Fatty Acid	1336	LC/MS Neg	424	5619	255.3	57-10-3	985	C00249	HMDB00220	33768736	34412032	27416612	29432158	32366610	30027736	32155402	26528326	28564780	33729152	80378952	53007780	59578224	21609760	56787644	56507236	50485000	60851684	25861338	83226664	40614804	65726480	39190444	47818404	31914026	57301552	42769548	57891860	50075552	45376920
1068	palmitoleate (16:1n7)	Lipid	Long Chain Fatty Acid	33447	LC/MS Neg	452	5477	253.3	373-49-9	445638	C08362	HMDB03229	5.90345e+06	6515079	4519970	3.72518e+06	4633590	4.15517e+06	4.31903e+06	3.85822e+06	4364157	4656366	11480810	15437929	10036581	7.8164e+06	9557348	9444735	8393132	9496740	5790227	22625418	12068814	14019320	13197006	10200898	7.33659e+06	13271207	9677797	12798893	15087982	11476341
1850	palmitoyl sphingomyelin (d18:1/16:0)	Lipid	Sphingolipid Metabolism	37506	GC/MS	100002107	2524	311.3	6254-89-3	9939941			358313	350366	418934	762034	1.01312e+06	545740	681998	844776	733375	757069	1618572	1143391	951915	380851	963363	1.14179e+06	1.02595e+06	1.14e+06	311604	1.66029e+06	886208	1.12692e+06	730622	879594	469046	1.03216e+06	699995	869045	991910	789198
1298	palmitoylcarnitine	Lipid	Fatty Acid Metabolism(Acyl Carnitine)	22189	LC/MS Pos	100000776	5179	400.4	6865-14-1	461	C02990	HMDB00222		41516.5		79238.7	61060.9	102654		59001.8	54253.2	55667	97652.3	126579	97562.4		86546.8	101758	140505	118586	87267.3		169786	217593	212789	270001		361565	234842	438412	304513	136515
2849	pantothenate	Cofactors and Vitamins	Pantothenate and CoA Metabolism	1508	LC/MS Neg	1024	1486	218.2	137-08-6	6613	C00864	HMDB00210	151071	170673	171377	255757	362673	233863	261203	326899	317327	343185	531857	331864	351426	197212	332822	361403	345258	348494	140931	604552	342256	418366	239096	301952	180990	359791	213881	276482	307668	263079
1066	pentadecanoate (15:0)	Lipid	Long Chain Fatty Acid	1361	LC/MS Neg	980	5522	241.3	1002-84-2;10002-84-2	13849	C16537	HMDB00826	1.30993e+06	1.43325e+06	1.02229e+06	1.05218e+06	927542	1.05919e+06	1.04285e+06	787111	894239	1.0674e+06	2.25492e+06	2566150	1.81998e+06	805267	2.02085e+06	2002549	1.86046e+06	2.19518e+06	1.29104e+06	4156386	1.65628e+06	2938657	1.35999e+06	1.75074e+06	1.32782e+06	2606841	1.66236e+06	1.65901e+06	2.52795e+06	1.5072e+06
115	phenethylamine (isobar with 1-phenylethanamine)	Amino Acid	Phenylalanine and Tyrosine Metabolism	38763	LC/MS Pos	100002982	2114.7	122.1		7408	C02455	HMDB02017	361614	263849	361243	271117	679248	623205	424386	398900	328483	553064	2.80942e+06	997782	1.32583e+06	103941	531792	1.47869e+06	1.37923e+06	1.70216e+06	972736	1.76132e+06	56706.3	235770	70405.6	234880	37050.3	62992.6	53298.5	104959	36815.9	79559.9
108	phenylalanine	Amino Acid	Phenylalanine and Tyrosine Metabolism	64	LC/MS Pos	460	2056	166.1	63-91-2	6140	C00079	HMDB00159	7733961	6706989	8990237	12912945	13415132	10742826	13025476	13945394	11852047	14014972	34513548	18847518	20773940	8107796	19515536	24654122	31343750	22269312	10908650	23972880	27042524	30080446	17769474	26671354	18172522	25994772	22299274	22314808	21904388	21256012
1052	phosphate	Energy	Oxidative Phosphorylation	11438	GC/MS	461	1307.7	298.9	7664-38-2	1061	C00009	HMDB01429	1.6176e+06	1.38504e+06	1.61943e+06	6442761	12434233	3343788	4673957	7.39956e+06	7346562	13170764	10222851	3.99363e+06	5.88673e+06	1.25116e+06	4.38819e+06	7.25755e+06	6091957	5434644	1.07146e+06	8114347	3396746	5.22822e+06	2.96455e+06	3.59129e+06	1.9035e+06	5148154	3.41116e+06	4979344	4.06456e+06	3.38925e+06
1504	phosphoethanolamine	Lipid	Phospholipid Metabolism	1600	GC/MS	1026	1737.8	299.1	1071-23-4	1015	C00346	HMDB00224	8117.3	3396.32		14862	27557	10527.5	22311.9	36954.3	22819.5	21730.9	82431.3	27337.7	59456.8		37318.2	37103.6	40807.8	57623.1		81463.4	26868.8	36963.6		29614.5	21853.6	27140.3	15956.4	26172.9	25590.7	39430.3
235	picolinate	Amino Acid	Tryptophan Metabolism	1512	GC/MS	1022	1361.3	179.9	98-98-6	1018	C10164	HMDB02243	1.51744e+06	1508057	1.92142e+06	4.00077e+06	5218814	2.7021e+06	3333795	4717216	4357623	4.04674e+06	5.68889e+06	4928784	5.32017e+06	2.14629e+06	5.04444e+06	5308060	5.06754e+06	5645523	1.52769e+06	6.38965e+06	4730460	5.79393e+06	4.21706e+06	4449703	3.61545e+06	5180319	3.8312e+06	4842126	4.78014e+06	4244652
98	pipecolate	Amino Acid	Lysine Metabolism	1444	LC/MS Pos	1025	1120	130.1	4043-87-2	849	C00408	HMDB00070			32331.2	31423.8	49517.2		22575	45879.4	30999	43572.8	353163	87128.8	163818		143398	161930	133546	215097		57829.1	144339	94143.7	67736.8	114399	47249.1	65027.5	56313	71422.4	55155.4	77245.7
366	proline	Amino Acid	Urea cycle; Arginine and Proline Metabolism	1898	LC/MS Pos	480	796	116.1	147-85-3	145742	C00148	HMDB00162	1.44451e+06	1.45658e+06	1.32665e+06	1.58024e+06	2.62553e+06	2.14703e+06	1.99945e+06	2144182	2.11113e+06	2.45759e+06	4863587	3260139	3.65084e+06	1.40306e+06	3062005	3432673	5.0975e+06	3.62348e+06	1.51985e+06	4.19926e+06	3.23704e+06	4290887	2559393	3.48579e+06	2.71906e+06	3.44784e+06	2643703	3.7432e+06	2951350	3.02857e+06
696	prolylglycine	Peptide	Dipeptide	40703	LC/MS Pos	100003674	875	173.1	2578-57-6	7408076;6426709						38209.3	31570.4		40077.9	33157.5		23532.6	90434.5	77290.5	53696.4		39267.4	66277.7	111039	60725.8	34426.2	128887	48459.9	78529.1	79171.4	58125	54992	74503.3	69107.8	99681.6	74348.1	76801
1271	propionylcarnitine	Lipid	Fatty Acid Metabolism (also BCAA Metabolism)	32452	LC/MS Pos	100001162	1589	218.2	17298-37-2	107738	C03017	HMDB00824	2.08317e+06	2106391	1.5909e+06	3.12519e+06	3.84922e+06	2.13158e+06	3.13553e+06	2.73857e+06	3109192	3966778	5199840	4423162	3.91746e+06	2.03125e+06	3.44436e+06	4.68634e+06	3.99054e+06	4.32676e+06	1.26988e+06	3.93898e+06	5.06838e+06	7.64482e+06	4.93024e+06	6247306	3.24877e+06	6.44993e+06	4.29793e+06	5.93674e+06	6197582	4864059
2772	pseudouridine	Nucleotide	Pyrimidine Metabolism, Uracil containing	33442	LC/MS Pos	821	1180	245	1445-07-4	15047	C02067	HMDB00767	25812.2		29345.7	38565.1	46612.9	46689.9	57125.3	37980.9	36904.9	51316.1	73816.5	60956.7	57636.9	41128.2	81291.8	92691	149383	65535.4	26818.6	98102.1	47291.5	73477.6	80030.6	65124.2	53175.3	97155.9	59051.3	78383.7	66702.6	76282.6
401	putrescine	Amino Acid	Polyamine Metabolism	1408	GC/MS	49	1705.8	174	110-60-1	1045	C00134	HMDB01414	466548	516748	575776	1.5408e+06	2.61686e+06	704884	906466	1.89431e+06	1.88445e+06	1.27117e+06	4324460	2.30652e+06	3.00614e+06	491919	2.70883e+06	2581314	2.16363e+06	3.37689e+06	635411	4616543	2.6899e+06	2.89764e+06	1324160	2.11915e+06	1.05666e+06	1.819e+06	1.07936e+06	1.32806e+06	1.90325e+06	1.64004e+06
876	ribose	Carbohydrate	Pentose Metabolism	12080	GC/MS	914	1639.2	204	50-69-1	5779	C00121	HMDB00283				15100.4	19737	13009.6		13300	7491	6601.79	84391.3	18306	43240.4		10944.6	33556.8	35571	41735		54318.7		10623.6		8674.46			14136	25265.8		17820.2
867	ribose 5-phosphate	Carbohydrate	Pentose Phosphate Pathway	561	GC/MS	19	1928.4	315.1	18265-46-8;108321-05-7		C00117	HMDB01548	9040.73		6167.14	31973	68690.3	15412.3	41482.9	54849.6	24088.9	64839.8	49158.5	12050.8	22087.7	3657.38	57611.1	20374.4	79641.1	27924.9	3828.46	19312.6		26495.1	10261.8	23279.5	16019.9	23900.9	27885.4	30224.5	14063.2	22495.8
872	ribulose/xylulose 5-phosphate	Carbohydrate	Pentose Phosphate Pathway	37288	GC/MS	100002179	1935	357.2			C00199		4047.45			40535.4	60474.3	17418.5	30123.8	34885.7	23498.1	59801	79807.8	36010.1	51439.7	4896.75	60218.7	70348.5	93444.3	54611		66565.3	21342.1	29723.1	21177.6	41481.6	9390.33	34294.6	29850.9	49782.6	23595.6	34962.5
333	S-adenosylhomocysteine (SAH)	Amino Acid	Methionine, Cysteine, SAM and Taurine Metabolism	15948	LC/MS Neg	197	1821	383.1	979-92-0	439155	C00021	HMDB00939	4423.06	8343.72	4701	13913.8	18607.1	9142.47	10488.1	11197.9	15521.8	21449.1	38095.7	29500.2	24837.5	8544.71	20680.8	25549.8	22180.2	25022.4	6986.4	43385.1	25466.6	31005.1	21147.8	24073.1	12648.5	34780.4	20168.7	31347	24141.4	20682.7
4	sarcosine	Amino Acid	Glycine, Serine and Threonine Metabolism	1516	GC/MS	1023	1182.9	116	107-97-1	1088	C00213	HMDB00271	60605.8	24883.2	46317.7	58111.2	121711	53382	69312.3	110519	124532	78688.5	299693	125975	195874	45960.8	103693	147235	148337	173854	73131.4	492453	121048	160283	93226.5	141124	81157.1	105336	73619.3	76015.1	133256	64647.5
3301	secoisolariciresinol	Xenobiotics	Food Component/Plant	38105	LC/MS Neg	100002144	3987	361.3	29388-59-8	65373	C18167	HMDB13692																			1.08208e+06
9	serine	Amino Acid	Glycine, Serine and Threonine Metabolism	1648	GC/MS	503	1389.1	204	56-45-1	5951	C00065	HMDB00187	2.17527e+06	2099436	2.13515e+06	9056588	15264919	3.93204e+06	6.13837e+06	11028772	10564727	13598842	30030010	20848748	18967400	4.98052e+06	17445550	20889804	20968376	19327302	1250756	35899316	15014784	17936792	10452270	14596867	6464763	16867758	9952041	17439242	15910011	13354595
420	S-methylglutathione	Amino Acid	Glutathione Metabolism	33944	LC/MS Pos	100001259	1610	322.1	2922-56-7	3605667	C11347		21524.3	22598	20403.1	29419.2	48625.8	30899.5	33544.2	45307.5	46920.8	37725.7	67112.3	37632.8	37222.7			30748.7	20106.2	42605.6	16846.4	22317.2	23564.2	27043.6	28538	24084.4	16847.5	27467.7		39179.9	27192.7	28549.1
404	spermidine	Amino Acid	Polyamine Metabolism	485	LC/MS Pos	50	533	146.2	124-20-9	1102	C00315	HMDB01257	6.77013e+06	6065399	5.55689e+06	8.08979e+06	8627697	8016687	8.05488e+06	8.21898e+06	7.85408e+06	9927351	8993184	8125948	6.75746e+06	5.84013e+06	7.77198e+06	7.54098e+06	10366259	6989253	5264131	7.89393e+06	8648552	10252289	7893617	8798353	6734505	8991620	9337832	10221028	9787610	7.75342e+06
402	spermine	Amino Acid	Polyamine Metabolism	603	LC/MS Pos	507	506	203.2	71-44-3	1103	C00750	HMDB01256	465741	421819	217569	361520	355194	348263	428413	344307	282468	512578	287118	296080	228802	372455	348317	236531	441164	219816	310466	278233	328722	452782	360220	375680	296147	374132	445207	428184	479669	330819
1847	sphinganine	Lipid	Sphingolipid Metabolism	17769	LC/MS Pos	313	5175	302.3	3102-56-5	3126	C00836	HMDB00269				45766.8	30358.3	98279.3		40253.1	42759.1	92029.1	112069	54620.7	57483.9	60646.8	43414.4	133218	61447.4	69571.4		67170.3		58422.1	71953.5	99750	70644.4	91802.4	60563.1	91403.6	81430.4	74079.6
1856	sphingosine	Lipid	Sphingolipid Metabolism	17747	LC/MS Pos	297	5197	300.2	123-78-4	5353955	C00319	HMDB00252	48793	41398.6	53542.2	69420		40773.1	103309	70498.2	77965.4	90833.9		47695.6	70950.8	15218.7	25509.3	68624.5	60401.8					70539.1		49375.1	32133.1					54260.4
3315	stachydrine	Xenobiotics	Food Component/Plant	34384	LC/MS Pos	100001296	860	144.1	4136-37-2	115244	C10172	HMDB04827	12080454	10660229	9096517	14178392	21276066	13623161	16490523	17980838	18272518	24269198	24780442	21253600	20933322	11859657	20567418	26967190	27049926	21939138	8790975	23930950	20618724	21589478	16640785	19628516	12282694	21671714	16722004	23977084	19275852	15369750
1072	stearate (18:0)	Lipid	Long Chain Fatty Acid	1358	LC/MS Neg	439	5886	283.4	57-11-4	5281	C01530	HMDB00827	25992854	27047186	22268380	24605662	23933902	25694730	26860458	22078290	19325808	22836418	40875340	25929528	29223170	14599703	27256274	28055570	26297896	34140240	15265065	37844140	19939298	29311012	21905020	23320606	19111032	24849850	24566832	27603594	24699162	23701594
1101	stearidonate (18:4n3)	Lipid	Polyunsaturated Fatty Acid (n3 and n6)	33969	LC/MS Neg	100001229	5381	275.3	111174-40-4	5312508	C16300	HMDB06547	1942516	2.13449e+06	2.04766e+06	1.71617e+06	2.60822e+06	2.04456e+06	2125925	1.69818e+06	2.23688e+06	2.43499e+06	8067660	5242002	5.41821e+06	2.44896e+06	4860127	4584748	4.91576e+06	4594751	2.34082e+06	7.83918e+06	4376635	6215079	4.04253e+06	5.7405e+06	3.03634e+06	5.56366e+06	3486950	5.63055e+06	4.62888e+06	5.25812e+06
1851	stearoyl sphingomyelin (d18:1/18:0)	Lipid	Sphingolipid Metabolism	19503	GC/MS	1538	2645	311.3	85187-10-6;85187-10-6	6453725	C00550	HMDB01348		7561.77		27588.7	22756.4		17348.5	15840.3	12846.6	15677.5	28448.4	10725.8	10039.2	6201.13	17886.8	19877.2	15495.3	19640.2	7620.6	42880	13132.2		14286.4	18855.3	4985.32	23823.5	6303.54			19574.4
1300	stearoylcarnitine	Lipid	Fatty Acid Metabolism(Acyl Carnitine)	34409	LC/MS Pos	100001391	5300	428.4	18822-91-8	6426855		HMDB00848	28426.5			43490.2	87325.1	64771.5	73293.8	41042	46604.8	149957	129140	74658.6	78717.5		36575.4	124088	96998	100020		70327.2	75501.2	204980	119708	163139	113358	207901	120084	173078	145687	83511.1
1924	stigmasterol	Lipid	Sterol	21183	GC/MS	100000923	2359	255.3	83-48-7	5280794	C05442	HMDB00937	15350.8	18235.1	26085.3	31288.8	45584.8	26151.2	46732.3	45278.8	26984	29637.9	49301.3	26694.8	38831.3	28547.8	36219.8	46764.2	45755.4	34465.9	15317.6	66913.4	54163.3	63137.5	50176.3	45441.1	22747.8	34887.2	36621.6	46497.2	42556.5	50233.3
1036	succinate	Energy	TCA Cycle	1437	GC/MS	252	1348	247	110-15-6	1110	C00042	HMDB00254	352559	330059	290405	1.52049e+06	2.31767e+06	734730	983306	1332469	1.59628e+06	2.15943e+06	2.87551e+06	2.66099e+06	1.52707e+06	528460	1.66216e+06	2.19547e+06	2068683	2.35281e+06	144572	3.94843e+06	1.97357e+06	2710975	1.55324e+06	1.98134e+06	738503	2.14321e+06	1086275	2.27943e+06	2.16884e+06	1516453
1035	succinylcarnitine	Energy	TCA Cycle	37058	LC/MS Pos	100001948	1401	262.1					96227.2	119261	125804	166791	160953	147753	192641	162782	158351	124555	170906	136850	127931	145280	133554	154311	192692	164629	106256	151632	129393	115658	110116	125709	83615.4	128717	107544	154130	126080	79593.4
353	taurine	Amino Acid	Methionine, Cysteine, SAM and Taurine Metabolism	32975	LC/MS Pos	512	687	126.1	107-35-7	1123	C00245	HMDB00251	2.43211e+06	2368947	2155379	2.46892e+06	3.13724e+06	2.46982e+06	2.86381e+06	2.7174e+06	2.80858e+06	2926087	3.01118e+06	3.70706e+06	3.38524e+06	2.7656e+06	3.02212e+06	3.67066e+06	2.86528e+06	3.3583e+06	1.78744e+06	3.2211e+06	3219277	3.23411e+06	3107777	2.81454e+06	2.88721e+06	3.51e+06	2980889	3.56155e+06	3.08828e+06	3.57893e+06
14	threonine	Amino Acid	Glycine, Serine and Threonine Metabolism	1284	LC/MS Pos	564	713	120.1	72-19-5	6288	C00188	HMDB00167	350187	359627	317131	454750	515615	419492	461388	468382	396413	551368	845543	762844	774874	426415	584246	776838	888432	688788	329777	762516	707852	781561	551443	607876	436926	758308	554301	808663	656160	588046
2813	thymidine	Nucleotide	Pyrimidine Metabolism, Thymine containing	39539	LC/MS Neg	872	1935	284.8	50-89-5	5789	C00214	HMDB00273	12061	14524	23982.2	16913.3	31126.9	20792.9	14221.7	23274	20399.7	18302	41156.4	25163.8	38379.5	17464.8	29763.7	22946.8	27365.3	36917.8	26540.1	61135.5	33197.2	37640.7	24997.9	31776.4	23581.5	26733.9	19087.8	27853.4	29261.5	37370.2
2810	thymidine 3'-monophosphate	Nucleotide	Pyrimidine Metabolism, Thymine containing	37122	LC/MS Neg	100001938	984	321	40705-89-3	5463					7169.98	14046.9	19467.7	5638.33	6979.36	8478.35	13571.5	20435.6	16983.9	15378	12671.4	5906.49	13410.7	16731	13090	15121.8		21416.5	18185.8	15273.1	17944.3	14067.5	11238.3	21082	14217.5	21584.7	23025.9	12650.4
2809	thymidine 5'-monophosphate	Nucleotide	Pyrimidine Metabolism, Thymine containing	12023	LC/MS Neg	1248	924	321.1	33430-62-5	9700	C00364	HMDB01227	29177.8	27086.8	28500.6	35618.6	40194.7	42110	35259.2	37628.1	32440.9	42226.9	61518.9	43454.2	54813.6	23841.9	49028.3	50636.1	59335.9	42353.1	38823.5	59709	31884.3	46683.9	32399.8	37474.7	29334.5	54606.1	40956.8	46670.8	33316.6	53487.2
384	trans-4-hydroxyproline	Amino Acid	Urea cycle; Arginine and Proline Metabolism	1366	GC/MS	1001	1537	140	51-35-4	5810	C01157	HMDB00725	21298.7	15862.4	17806.8	44981.6	51324.8	14606.5	15468.4	42793.5	31327.1	43360.3	93337.1	65821.3	61356.6	31647.9	52969.9	65814.3	92508.8	62276.1	4219.96	142081	63427.4	94013.2	53671.4	75228.5	44555.5	74381.7	66958.1	107947	100837	69826.8
2841	trigonelline (N'-methylnicotinate)	Cofactors and Vitamins	Nicotinate and Nicotinamide Metabolism	32401	LC/MS Pos	100001092	757	138.1	535-83-1	5570	C01004	HMDB00875	386655	410314	356264	474042	636144	502616	517003	485576	529546	617804	776350	739418	605821	423518	555488	707108	771934	587449	289596	573686	509165	653474	447059	472070	430230	604963	516439	680354	502018	496410
220	tryptamine	Amino Acid	Tryptophan Metabolism	6104	LC/MS Pos	1095	2323	161.1	61-54-1	1150	C00398	HMDB00303	27448.2		44390.1	48410.1	113996	102713	49673.6	68453.7	53113.4	74738.9	240784	237641	235636	40808.8	93543.6	222916	180948	183091	67570.6	330576	34031.5	27856	34425.5	32333.2	25728.8	33523.3		27232.4		49529.6
217	tryptophan	Amino Acid	Tryptophan Metabolism	54	LC/MS Pos	565	2445	205.1	73-22-3	6305	C00078	HMDB00929	2.42674e+06	2.0885e+06	2.51732e+06	3.92617e+06	5.29221e+06	3.51501e+06	3.60764e+06	4.59881e+06	4344326	4.73243e+06	9401494	5.14786e+06	6.09884e+06	2.32104e+06	5.87208e+06	6675661	7314736	6305869	2.85321e+06	6.88807e+06	6.33624e+06	8067660	4531283	7384239	4.71544e+06	6.2307e+06	6.14666e+06	6.3515e+06	6.50482e+06	5.53657e+06
251	tryptophan betaine	Amino Acid	Tryptophan Metabolism	37097	LC/MS Pos	100001743	2464	247.1	20671-76-5	442106	C09213	HMDB61115	205176	215746	172738	327080	420451	278884	352770	280254	322311	450520	968830	794856	649070	279105	561956	896378	728254	690067	194285	644959	681130	786980	535012	761757	486346	786304	726785	710120	770415	612475
745	tryptophylglycine	Peptide	Dipeptide	43028	LC/MS Pos	100003609	2351	262.2	7360-09-0	263471			124616	91670.7	100690	175736	217777	135452	179289	151011	179411	262504	615527	288307	484003	123584	406432	532226	982316	519162	214160	518658	226498	598455	163527	552434	256570	393950	415563	425528	272945	454422
129	tyramine	Amino Acid	Phenylalanine and Tyrosine Metabolism	1603	LC/MS Pos	1133	1503	138.1	60-19-5	5610	C00483	HMDB00306	46030.6	84855.9	79800.7	53162.5	257836	204210	82211.6	130629	88878.9	171256	694378	530402	537472	32529.1	260313	573218	356227	531138	121504	642833	38181.7	36244		115280	38633.1	80204.1	51125.1	63141		44089
123	tyrosine	Amino Acid	Phenylalanine and Tyrosine Metabolism	1299	LC/MS Pos	815	1516	182.1	60-18-4	6057	C00082	HMDB00158	3.91194e+06	3.95516e+06	4272514	6996660	9181622	5.5179e+06	6204606	8215684	6.92828e+06	6.75449e+06	12752646	8974156	11655678	3806755	8451441	10283199	13460046	11544295	5.15534e+06	10237101	10927300	12234320	7499826	10324907	7.85355e+06	12057238	6424073	8949579	9501493	7682913
986	UDP-N-acetylglucosamine/galactosamine	Carbohydrate	Nucleotide Sugar	38673	LC/MS Neg	100002957	661	606.1					52450.3	35234	34574.9	69574.8	76072.3	58557.8	47259.8	55909	43879.9	71872.6	132514	83601.5	68687.9	49183.6	66809.9	99280.4	67486	95739.9	31257.2	116499	76111.6	103244	74476.3	81003	47366.1	136765	53235.7	92251	75771.2	83501.2
1202	undecanedioate	Lipid	Fatty Acid, Dicarboxylate	35671	LC/MS Neg	100001617	2376	215.1	1852-04-6	15816		HMDB00888	3546.93	6927.03	5795.58	5796.25	5193.09	6764.15	6253.78	4442.28	4778.28	4135.68	18661.6	11505.5	11623.1	4315.76	7714.45	10185.1	9576.22	8713.22	7942.98	32707.2	11040.8	16769.8	9305.61	10685.6	7421.17	9835.4	8712.12	8646.71	10760.2	8250.97
2771	uracil	Nucleotide	Pyrimidine Metabolism, Uracil containing	605	GC/MS	825	1370.4	241	66-22-8	1174	C00106	HMDB00300	82823.4	74339.6	145469	271362	456038	255282	317501	409905	361474	417247	1.80447e+06	1.09232e+06	1.31701e+06	275913	1095904	1.33684e+06	1.2546e+06	1.53257e+06	166670	1.92088e+06	1.04891e+06	1.31783e+06	725678	995342	548712	990860	650796	1082508	902827	950828
2691	urate	Nucleotide	Purine Metabolism, (Hypo)Xanthine/Inosine containing	1604	LC/MS Neg	1134	769	167.1	69-93-2;120K5305	1175	C00366	HMDB00289	14282.4	3528.16	11971.2	8170.65	18952.7	11179.8		15643.3	17288.6	10563.6	24745.1	18116.9	23285.8		5812.16	20350.3	20327.3	10434.7		30764.2	20513.9	16732.5	16579.7	31357.1		13893.2	10230.8			13100.6
2770	uridine	Nucleotide	Pyrimidine Metabolism, Uracil containing	606	LC/MS Neg	535	1430	243.1	58-96-8	6029	C00299	HMDB00296	194340	186741	248471	280853	312589	236136	252008	344241	327283	256938	610997	449289	439534	254748	493392	458995	523500	490793	299586	671446	547251	595259	473165	502589	468385	556647	438037	547021	587312	505125
2766	uridine monophosphate (5' or 3')	Nucleotide	Pyrimidine Metabolism, Uracil containing	39879	LC/MS Pos	100003366	1079	325	58-97-9	6030		HMDB00288	391980	329027	290649	526694	597085	488334	418502	590534	537280	728987	309847	236027	228407	188360	286812	106060	223948	259695	167756	172221	268761	286149	186593	244251	224146	215654	224784	257230	217734	199550
1288	valerylcarnitine	Lipid	Fatty Acid Metabolism(Acyl Carnitine)	34406	LC/MS Pos	100001394	2584	246.2		6426903		HMDB13128	115482	104024	100602	166528	396009	192561	184206	188976	253299	325777	620010	591916	400161	112981	292141	571630	429004	442887	52531.9	417922	532573	819381	459087	633190	235869	617229	331261	722432	535951	446487
307	valine	Amino Acid	Leucine, Isoleucine and Valine Metabolism	1649	LC/MS Pos	566	1040	118.1	72-18-4	6287	C00183	HMDB00883	4.17633e+06	4551886	4.04541e+06	5.56149e+06	7986808	6526432	6.42059e+06	6.93616e+06	7150046	8.2933e+06	15246123	11415510	11929902	4415308	9823946	11841408	15910186	12723663	5.45391e+06	12931393	11236481	13946949	8.17608e+06	10705810	8203364	11404534	9593395	12914339	10735699	9775974
	N-乙酰基葡糖胺
	几丁质的代谢产物

## Sheet: ScaledImpData
												SAMPLE NAME	Novelbio-04915	Novelbio-04916	Novelbio-04917	Novelbio-04918	Novelbio-04919	Novelbio-04920	Novelbio-04921	Novelbio-04922	Novelbio-04923	Novelbio-04924	Novelbio-04925	Novelbio-04926	Novelbio-04927	Novelbio-04928	Novelbio-04929	Novelbio-04930	Novelbio-04931	Novelbio-04932	Novelbio-04933	Novelbio-04934	Novelbio-04935	Novelbio-04936	Novelbio-04937	Novelbio-04938	Novelbio-04939	Novelbio-04940	Novelbio-04941	Novelbio-04942	Novelbio-04943	Novelbio-04944
												CLIENT IDENTIFIER	1	2	3	4	5	6	7	8	9	10	11	12	13	14	15	16	17	18	19	20	21	22	23	24	25	26	27	28	29	30
												SAMPLE ID	1000044521	1000044519	1000044530	1000044532	1000044537	1000044516	1000044523	1000044546	1000044543	1000044515	1000044547	1000044527	1000044545	1000044513	1000044538	1000044528	1000044522	1000044552	1000044548	1000044539	1000044551	1000044540	1000044529	1000044536	1000044544	1000044524	1000044520	1000044514	1000044531	1000044535
												PARENT SAMPLE ID	1000044374	1000044375	1000044376	1000044377	1000044378	1000044379	1000044380	1000044381	1000044382	1000044383	1000044384	1000044385	1000044386	1000044387	1000044388	1000044389	1000044390	1000044391	1000044392	1000044393	1000044394	1000044395	1000044396	1000044397	1000044398	1000044399	1000044400	1000044401	1000044402	1000044403
												RUN DAY	1	1	1	1	1	1	1	1	1	1	1	1	1	1	1	1	1	1	1	1	1	1	1	1	1	1	1	1	1	1
												SAMPLE GROUP	early	early	early	early	early	early	early	early	early	early	middle	middle	middle	middle	middle	middle	middle	middle	middle	middle	late	late	late	late	late	late	late	late	late	late
PATHWAY SORTORDER	BIOCHEMICAL	SUPER PATHWAY	SUB PATHWAY	COMP ID	PLATFORM	CHEMICAL ID	RI	MASS	CAS	PUBCHEM	KEGG	Group HMDB	early	early	early	early	early	early	early	early	early	early	middle	middle	middle	middle	middle	middle	middle	middle	middle	middle	late	late	late	late	late	late	late	late	late	late
1795	1-(1-enyl-stearoyl)-GPE (P-18:0)*	Lipid	Lysoplasmalogen	39271	LC/MS Neg	100003001	6500	464.4					0.3395	0.3199	0.3432	0.5012	0.8298	0.8328	0.4632	0.4247	0.4229	1.8883	1.6885	1.3255	1.5084	2.5037	1.2345	1.2885	1.1557	1.2328	0.3007	2.1625	0.8566	1.1203	0.9518	0.9539	0.4516	1.4411	0.8432	4.008	1.0807	1.0461
3107	1,6-anhydroglucose	Xenobiotics	Food Component/Plant	21049	GC/MS	100000939	1679.5	204.1	498-07-7	2724705		HMDB00640	0.5569	0.472	0.7653	1.0542	1.3288	0.7054	0.8798	0.8429	0.8868	1.0304	0.9945	1.3651	0.9801	0.5308	1.1013	1.6591	1.0659	0.6094	0.3644	1.439	0.6317	1.1958	1.0689	1.1034	0.6156	1.4107	0.8509	1.0055	1.3482	1.055
1071	10-heptadecenoate (17:1n7)	Lipid	Long Chain Fatty Acid	33971	LC/MS Neg	100001278	5558	267.3	29743-97-3	5312435		HMDB60038	0.5549	0.7516	0.497	0.5093	0.5129	0.5967	0.5985	0.4652	0.5028	0.6325	1.3871	1.3295	1.1152	0.5307	1.037	1.0672	1.0042	1.0251	0.5168	2.1449	0.9499	1.583	0.9958	1.1044	0.6614	1.4542	1.0421	1.1905	1.3446	1.1095
1081	10-nonadecenoate (19:1n9)	Lipid	Long Chain Fatty Acid	33972	LC/MS Neg	100001277	5775	295.4	73033-09-7	5312513		HMDB13622	0.5873	0.56	0.6045	0.5453	0.7812	0.789	0.6269	0.6982	0.6598	0.7482	2.2756	1.269	1.8208	0.3952	1.3443	1.3019	1.4018	1.6274	0.4441	2.542	0.9109	1.655	1.0241	1.3057	0.7691	1.4195	0.9759	1.3198	1.0608	1.2332
1435	12-HEPE	Lipid	Eicosanoid	37534	LC/MS Neg	100002165	5236	317.3	81187-21-5	10041593		HMDB10202	0.553	0.5033	0.7009	0.7936	1.3037	1.0117	0.7999	0.887	1.0285	1.279	2.8574	1.3793	1.9989	0.4623	1.2123	1.5777	1.4794	1.6737	0.6013	2.4216	0.8631	1.2327	0.7721	0.9883	0.5093	1.2733	0.7418	1.1636	0.7368	0.886
1443	12-HETE	Lipid	Eicosanoid	37536	LC/MS Neg	100002167	5295	319.3	71030-37-0;73837-14-6	5312983		HMDB06111	0.3523	0.4626	0.6189	0.6712	1.0695	0.7024	0.606	0.659	0.7558	0.949	2.139	1.2521	1.583	0.4112	0.9584	1.6651	1.2007	1.3296	0.4961	2.0773	1.1064	1.5285	0.952	1.0535	0.6173	1.1181	1.1183	1.3316	0.776	1.0416
1350	13-HODE + 9-HODE	Lipid	Fatty Acid, Monohydroxy	37752	LC/MS Neg	100002196	5270	295.2		43013			0.3293	0.4313	0.3821	0.3715	0.6278	0.8088	0.6271	0.7296	0.6169	0.7022	1.9634	1.2625	1.2739	0.3872	1.2165	1.1937	1.4049	1.4315	0.5284	1.7538	1.0452	1.5269	1.1616	1.2394	0.7324	1.3437	0.966	1.633	1.034	0.8378
1168	13-methylmyristate	Lipid	Fatty Acid, Branched	38293	LC/MS Neg	100002344	5498	241.3	2485-71-4	151014			0.8171	0.8494	0.6183	0.5642	0.6527	0.4499	0.6367	0.6475	0.567	0.59	0.9082	1.6012	1.1343	1.0693	1.0088	0.9495	0.8622	1.0772	0.809	2.304	1.6856	1.4974	1.7274	1.0301	0.9912	1.4054	1.1861	1.2746	1.6165	1.3229
1171	15-methylpalmitate	Lipid	Fatty Acid, Branched	38768	LC/MS Neg	100002945	5698	269.4		17903417			0.8113	1.089	0.7037	0.7494	0.6839	0.836	0.8898	0.671	0.6152	0.8272	1.7103	1.3562	1.5658	0.5534	1.3255	1.1149	1.2205	1.2547	0.7781	2.3249	0.9268	1.8499	0.8339	1.0819	0.7149	1.8656	0.9833	1.0167	1.0833	1.1195
1174	17-methylstearate	Lipid	Fatty Acid, Branched	38296	LC/MS Neg	100002356	5987	297.4	2724-59-6	3083779			0.8411	0.8265	0.8705	0.7662	0.8296	0.9274	0.8942	0.7453	0.6998	1.0386	3.3367	1.1917	2.0848	0.381	1.6404	1.5535	1.7238	1.8141	0.4474	2.5501	0.8579	1.6053	0.8247	1.3322	0.6153	1.4435	1.2115	1.3689	0.9614	1.1554
1818	1-arachidonylglycerol (20:4)	Lipid	Monoacylglycerol	34397	LC/MS Neg	100001433	5937	303.4	35474-99-8	5282281	C13857	HMDB11572	0.4521	0.6725	0.9445	0.4271	0.916	0.7838	0.8602	0.5159	0.4271	1	4.3471	1.2832	2.274	0.6585	1.8134	1.5727	1.8188	2.0739	0.7013	3.5027	0.9592	1.3265	0.8427	1.5632	0.7755	1.4417	0.9901	1.8732	1.0355	1.9192
1823	1-docosahexaenoylglycerol (22:6)	Lipid	Monoacylglycerol	35153	LC/MS Neg	100001481	6180	415.3				HMDB11587	0.5393	0.4456	0.5807	0.504	0.6459	0.7579	0.5592	0.556	0.5616	0.5877	2.5969	1.227	1.6323	0.5826	1.281	1.8176	1.2011	1.5246	0.6814	1.9578	1.0262	1.4925	1.1107	1.27	0.6604	1.5427	0.9419	1.5275	0.9738	1.4396
1817	1-linolenoylglycerol (18:3)	Lipid	Monoacylglycerol	34393	LC/MS Neg	100001435	5795	277.3		53480978		HMDB11569	0.5336	0.5522	0.7885	0.4505	0.454	0.691	0.462	0.4285	0.3382	0.4952	2.919	1.5307	1.9804	0.5385	1.3193	1.4898	1.1881	1.6643	0.6337	2.9518	1.1065	1.2135	0.9891	1.0109	0.7598	1.0925	0.6416	1.0493	1.392	1.3433
1815	1-linoleoylglycerol (18:2)	Lipid	Monoacylglycerol	27447	LC/MS Neg	100001040	6226	279.2	2277-28-3	5283469			0.5475	0.2736	0.4501	0.4422	0.2736	0.2736	0.4049	0.5206	0.5345	0.8729	2.3759	1	1.9605	0.2736	1.2759	1.3709	1.696	1.3327	0.5635	2.955	0.8781	1.3551	1.3302	0.9899	0.579	1.4097	1.0559	1.5783	1.0848	0.8835
1804	1-myristoylglycerol (14:0)	Lipid	Monoacylglycerol	35625	GC/MS	100001618	2052	343.2	75685-84-6	79050	C01885	HMDB11561	0.6438	0.5418	0.868	0.8447	1.1814	0.7721	0.8254	0.732	0.7354	0.8517	1.7006	1.4486	1.1268	0.9144	1.107	1.3642	1.008	1.3795	0.8054	2.0341	1.1514	1.3831	0.8799	1.1224	0.7091	0.992	0.7844	1.1056	1.1245	1.1377
1808	1-palmitoylglycerol (16:0)	Lipid	Monoacylglycerol	21127	GC/MS	100000827	2119.5	371.3	542-44-9	14900		HMDB31074	0.65	0.7971	0.8976	0.76	1.0093	0.8121	0.9948	0.9801	0.904	0.8727	1.4032	1.1347	1.0129	0.8011	1.2217	1.1954	1.4627	1.0499	0.7437	1.7827	1.0304	1.0052	0.8173	0.9839	0.8655	1.0525	0.9459	1.0917	1.3732	1.3035
1665	1-palmitoyl-GPC (16:0)	Lipid	Lysolipid	33955	LC/MS Pos	100001263	5671	496.4	17364-16-8	86554		HMDB10382	0.6799	0.8491	0.3193	0.5968	0.7888	0.6358	1.0601	1.2051	1.0095	0.9905	0.9129	1.1704	0.7742	1.5613	0.8546	1.9366	1.3853	1.996	0.3159	1.0588	1.4842	1.0831	1.4116	0.9664	0.6633	1.5954	0.9902	1.1497	1.7192	0.5744
1811	1-stearoylglycerol (18:0)	Lipid	Monoacylglycerol	21188	GC/MS	100000932	2186.6	399.4	123-94-4;31566-31-1	24699	D01947	HMDB31075	0.9115	1.0289	0.9345	0.898	1.0835	0.7949	0.8914	0.9767	0.9379	0.9299	1.4741	1.003	1.0094	0.761	1.6701	1.1789	1.3113	1.0495	0.9019	1.667	0.9931	1.2022	0.7751	0.995	0.8969	0.997	1.1169	1.053	1.2947	1.5291
1728	1-stearoyl-GPI (18:0)	Lipid	Lysolipid	19324	LC/MS Neg	100000656	5800	599.4	796963-93-4			HMDB61696	0.3927	0.3927	0.5532	0.8332	1.094	0.8211	0.8867	0.5957	0.4583	1.1439	1.6186	1.1404	0.4106	0.6375	1	1.1215	1.2262	1.2044	0.3927	1.292	0.6351	1.413	0.6486	0.8023	0.3927	1.686	0.8879	1.0492	1.0945	1.0211
1738	1-stearoyl-GPS (18:0)*	Lipid	Lysolipid	45966	LC/MS Neg	100004327	5798.7	524.4		9547101			3.2398	1.8584	1.8324	1.0655	0.8322	1.7318	1.7431	1.4433	1.5728	1.5252	1.3728	0.978	0.9854	1.2914	0.9662	0.9957	0.7613	1.1411	0.9837	1.2939	0.9242	0.8561	0.7956	0.8213	0.7549	0.9526	0.9503	1.2731	1.0043	0.8526
87	2-aminoadipate	Amino Acid	Lysine Metabolism	6146	GC/MS	381	1686.5	260.1	542-32-5;1118-90-7	469	C00956	HMDB00510	0.0941	0.0843	0.0941	0.4863	0.8716	0.3003	0.4597	0.37	0.2078	1.1795	2.3448	1.6876	1	0.4181	1.3742	2.1882	2.8433	1.1053	0.0843	4.9364	0.6375	1.2627	0.7042	1.0975	0.1484	1.3559	1.0135	2.8681	1.4306	0.8755
340	2-aminobutyrate	Amino Acid	Methionine, Cysteine, SAM and Taurine Metabolism	1577	GC/MS	1128	1215.7	130	1492-24-6	439691	C02261	HMDB00650	0.251	0.3299	0.2182	0.6938	0.9464	0.4947	0.5102	0.7583	0.7365	0.8881	1.726	1.2739	1.1654	0.5915	1.1164	1.3187	1.2694	1.3036	0.2049	1.8512	1.2211	1.5313	0.9342	1.187	0.6654	1.3501	0.9243	1.5447	1.2992	1.0536
1241	2-aminoheptanoate	Lipid	Fatty Acid, Amino	43761	LC/MS Pos	100004542	2524.2	146.2	1115-90-8	227939			0.4662	0.4662	0.5642	1.159	1.0143	0.4662	0.4953	1.0367	0.794	0.6854	1.1916	0.8305	1	0.5296	1.0926	1.0728	1.0874	0.9821	0.4662	1.5578	1.4317	0.9429	0.9522	0.8979	1.029	1.1299	1.18	1.2231	0.7798	0.8713
1819	2-arachidonoylglycerol (20:4)	Lipid	Monoacylglycerol	19266	GC/MS	100000584	2214.5	103	53847-30-6	5282280	C13856	HMDB04666	0.4637	0.3678	0.7503	0.7009	1.0733	1.156	0.9267	0.8552	0.8415	0.8865	5.3011	0.8968	2.4505	0.3223	2.2237	2.0704	2.6485	2.1887	1.3929	3.0893	0.8928	1.8722	0.8339	1.6962	0.9192	1.5881	0.8341	1.6285	0.8841	1.5812
2725	2'-deoxyadenosine	Nucleotide	Purine Metabolism, Adenine containing	1553	LC/MS Pos	211	1632	252.1	16373-93-6	13730	C00559	HMDB00101	0.4456	0.5486	1.0399	0.4258	1.1697	2.1684	0.8108	1.1989	0.9601	0.7721	7.73	3.2844	6.1968	0.1028	5.2436	3.102	10.4518	7.366	4.9756	7.4568	1.7667	0.8956	0.3603	1.3457	0.6469	0.256	0.4568	0.4694	0.4533	0.8009
2724	2'-deoxyadenosine 3'-monophosphate	Nucleotide	Purine Metabolism, Adenine containing	40663	LC/MS Pos	100003420	1383.5	332.1	102832-10-0	1467			0.4554	0.3762	0.4712	0.6392	1.071	0.6833	0.7787	0.9967	0.7693	0.7853	1.0624	0.4343	1.1425	0.4924	1.4376	0.812	2.4971	0.9052	0.8688	1.4888	1.4109	1.9217	0.7636	1.5507	1.4782	1.2808	1.2128	1.4025	1.0033	2.2468
2804	2'-deoxycytidine 5'-monophosphate	Nucleotide	Pyrimidine Metabolism, Cytidine containing	533	LC/MS Pos	298	1132	307.9	1032-65-1	13945	C00239	HMDB01202	0.4175	0.3513	0.5482	0.5692	0.5679	0.8224	0.6361	0.9326	0.5396	0.5351	2.2752	0.6656	1.3888	0.6474	1.54	1.1562	2.9341	1.343	1.2298	1.864	1.3797	1.5619	0.579	1.3877	1.1327	0.9385	1.0615	1.4634	0.9099	1.5329
2754	2'-deoxyguanosine	Nucleotide	Purine Metabolism, Guanine containing	1411	LC/MS Neg	348	1759	266.2	961-07-9	187790	C00330	HMDB00085	0.7021	0.6079	0.6476	1.0975	1.2813	0.7874	0.8537	1.2382	0.986	0.7652	1.705	1.2123	1.2189	0.6174	1.3082	0.9521	1.014	1.1987	1.1635	2.0268	1.1071	1.1341	0.7632	1.0572	0.9209	0.7379	0.874	0.9339	0.9447	1.4836
2689	2'-deoxyinosine	Nucleotide	Purine Metabolism, (Hypo)Xanthine/Inosine containing	15076	LC/MS Pos	100000135	1750	252.9	890-38-0	65058	C05512	HMDB00071	0.4287	0.534	0.6653	0.601	0.6522	0.8622	0.5141	0.4287	0.5102	0.7892	2.645	1.3283	2.0214	0.5854	1.7675	1.4864	4.5108	1.7748	0.8912	3.2304	1.7322	1.4314	0.9338	1.6323	0.7086	0.872	1	1.0391	1.3059	1.31
1187	2-hydroxyglutarate	Lipid	Fatty Acid, Dicarboxylate	37253	GC/MS	100002070	1576	247	40951-21-1	43	C02630	HMDB00606	0.5965	0.7166	0.5256	0.6669	1.103	0.6871	0.8253	0.9335	0.9126	1.7395	3.7973	1.9429	2.2577	1.1887	2.1386	2.9294	3.0426	3.0061	0.3043	3.7358	0.7516	1.4571	0.8362	1.0665	0.5151	1.7674	0.3089	1.91	0.8325	0.9044
1326	2-hydroxypalmitate	Lipid	Fatty Acid, Monohydroxy	35675	LC/MS Neg	100001579	5508	271.3	764-67-0	92836		HMDB31057	1.1865	1.3196	0.8286	1.0567	1.0523	1.3142	1.2686	1.1302	1.047	1.0231	1.5023	0.9726	1.1988	0.2883	1.0796	1.247	0.9769	0.9422	0.8168	1.9416	0.7181	1.1589	0.8289	0.8901	0.3601	0.8247	0.4524	0.9019	0.8905	0.7844
1327	2-hydroxystearate	Lipid	Fatty Acid, Monohydroxy	17945	LC/MS Neg	1239	5705	299.4	629-22-1	69417	C03045		1.1398	1.542	0.8397	0.8228	0.975	1.4076	1.5864	1.1489	1.1971	0.8914	1.606	0.9949	1.4214	0.5115	1.0593	1.2034	0.8941	1.035	0.6522	1.6729	1.0072	0.9099	0.7296	0.8803	0.8391	0.9476	0.7558	0.9027	1.0051	1.2073
1816	2-linoleoylglycerol (18:2)	Lipid	Monoacylglycerol	32506	LC/MS Pos	100000987	5670	372.2	3443-82-1	5365676		HMDB11538	1.4875	0.8098	0.8414	1.5553	1.7515	1.5217	1.4801	1.6991	1.9495	1.7561	0.6828	0.6782	0.5871	0.3849	1.0265	1.3847	0.9375	0.884	0.3849	0.9017	0.5444	1.4248	0.5171	0.9735	0.3849	1.1596	1.0567	1.2467	0.7634	0.4939
299	2-methylbutyrylcarnitine (C5)	Amino Acid	Leucine, Isoleucine and Valine Metabolism	35431	LC/MS Pos	100001509	2439	246.1	31023-25-3	6426901		HMDB00378	0.2912	0.3356	0.2948	0.5505	0.7535	0.3914	0.582	0.4756	0.5488	0.7409	1.6348	1.3804	1.1162	0.5052	0.9844	1.6421	1.2172	1.2034	0.2774	1.0919	1.137	1.3299	0.9306	1.2678	0.8998	1.3811	1.196	1.2578	1.2315	1.0156
1805	2-myristoylglycerol (14:0)	Lipid	Monoacylglycerol	34383	GC/MS	100001408	2040	285.2	27214-38-6	137938			0.6323	0.5147	0.5147	0.5147	0.5147	0.5775	0.5147	0.5147	0.5147	1	2.4202	0.5147	1.4193	0.5439	1.5209	1.5435	1.7514	1.4175	0.7485	1.2229	0.5147	0.5147	0.5147	0.5147	0.5571	0.5147	0.5147	0.6516	0.6294	1.2939
1809	2-palmitoylglycerol (16:0)	Lipid	Monoacylglycerol	33419	GC/MS	100001048	2108	129	23470-00-0	123409		HMDB11533	0.5987	0.6052	0.7135	1.0261	0.8887	0.8824	0.848	0.8404	0.9832	0.7137	1.7497	0.9487	1.0875	0.7771	1.2007	1.0168	1.7123	1.2575	0.9052	1.6021	1.0689	1.2885	0.8449	1.1065	0.9413	0.7983	1.0451	1.386	1.3951	1.2448
2817	3-aminoisobutyrate	Nucleotide	Pyrimidine Metabolism, Thymine containing	1566	GC/MS	1114	1252.2	102	10569-72-9;214139-20-5	64956	C05145	HMDB03911	0.2413	0.2413	0.2413	0.2512	0.5124	0.2439	0.2804	0.3628	0.2663	0.7818	1.6476	1.303	0.8413	0.296	0.7204	0.9863	1.4468	1	0.2413	3.0432	1.3343	1.619	1.2105	1.2516	0.5834	1.7824	1.1139	2.1109	1.666	1.0481
156	3-methoxytyrosine	Amino Acid	Phenylalanine and Tyrosine Metabolism	12017	LC/MS Pos	1342	1765	212.1	300-48-1	1670		HMDB01434	0.3787	0.3787	0.3787	0.3787	0.7331	0.3787	0.3787	0.3787	0.3787	0.3787	2.2334	0.6805	1.7276	0.3787	1.0561	1.4248	1.4135	1.7259	0.3787	0.3787	0.3787	0.3787	0.3787	0.9439	0.3787	0.497	0.3787	0.6021	0.3787	0.3787
279	3-methylglutarylcarnitine (C6)	Amino Acid	Leucine, Isoleucine and Valine Metabolism	37060	LC/MS Pos	100001742	1900	290.1	102673-95-0	128145		HMDB00552	0.5027	0.4747	0.4747	0.4747	0.753	0.4747	0.8788	0.6709	0.7589	0.8214	1.7772	1.9134	1.4486	1.1005	2.0015	1.8475	2.2113	1.5996	0.6229	1.9264	0.9739	1	0.7803	0.9518	0.8917	1.4538	0.8392	1.2708	1.2729	1.2646
61	3-methylhistidine	Amino Acid	Histidine Metabolism	15677	LC/MS Neg	100000042	911	168.1	368-16-1	64969	C01152	HMDB00479	0.5148	0.5589	0.4671	0.8512	1.2949	0.7453	0.8949	0.9523	0.782	1.3606	1.8685	1.2122	1.2382	0.6324	1.113	1.3473	1.3161	1.0835	0.3149	1.5167	1.1068	1.0881	0.967	0.9996	0.9386	1.0004	1.1588	1.3441	0.9721	0.908
856	3-phosphoglycerate	Carbohydrate	Glycolysis, Gluconeogenesis, and Pyruvate Metabolism	40264	GC/MS	132	1754	357.1	80731-10-8	724	C00597	HMDB00807	0.2125	0.2125	0.2125	0.7332	1.8912	0.3847	0.4958	1.0424	0.9626	1.5461	1.8719	0.8624	1.5344	0.2125	1.012	1.3059	0.614	1.6567	0.2125	0.9491	0.9753	2.094	0.8537	1.1015	0.3362	1.4699	0.5588	1.8224	0.988	1.3802
1321	4-hydroxybutyrate (GHB)	Lipid	Fatty Acid, Monohydroxy	34585	GC/MS	100001507	1277	233.1	502-85-2	10413	C00989	HMDB00710	0.4415	0.4415	0.7587	1.2338	1.2865	0.4415	1.1425	0.4415	0.8999	1	0.9965	1.663	1.552	0.7667	0.9796	1.6695	1.8305	1.1844	0.8867	0.9819	0.7006	1.6658	1.4617	0.7893	0.464	0.6739	0.8108	1.3862	1.7107	1.0634
405	5-methylthioadenosine (MTA)	Amino Acid	Polyamine Metabolism	1419	LC/MS Pos	212	2427	298.1	2457-80-9	439176	C00170	HMDB01173	0.555	0.776	0.6507	0.6449	1.0092	0.648	0.9684	1.0015	1.0061	0.9747	1.8496	1.289	1.6953	0.9258	0.9985	1.6355	1.4624	1.5995	0.4827	1.7324	1.1315	1.2879	0.9067	1.1022	0.7017	1.2419	0.7018	0.9865	1.1904	0.8594
424	5-oxoproline	Amino Acid	Glutathione Metabolism	1494	LC/MS Neg	1021	744	128.2	98-79-3	7405	C01879	HMDB00267	0.3737	0.3209	0.5526	0.7501	1.484	0.8574	0.6145	0.9541	1.006	1.0964	2.6941	1.6155	1.8397	0.4649	0.9326	1.3743	1.1949	1.4625	0.5711	3.2137	1.0453	1.185	0.8145	0.994	0.3244	1.0667	0.3559	1.2092	0.9665	1.0216
1285	acetylcarnitine	Lipid	Fatty Acid Metabolism(Acyl Carnitine)	32198	LC/MS Pos	100000802	1203	204.2	5080-50-2	1	C02571	HMDB00201	0.7951	0.7407	0.7261	0.9799	1.2027	1.0541	1.045	1.029	0.9818	1.4191	1.4254	1.2309	1.0182	0.952	1.2271	1.2683	1.5474	1.2639	0.5662	1.1994	0.8918	1.0435	0.8496	0.9266	0.5239	0.8391	0.7194	1.0202	0.8826	0.6512
2705	adenine	Nucleotide	Purine Metabolism, Adenine containing	554	LC/MS Pos	880	1003	136.1	73-24-5	190	C00147	HMDB00034	0.3623	0.5622	0.4569	0.3149	4.3664	3.8105	0.2439	0.9264	0.7677	2.3803	32.6004	26.0965	18.2473	0.3247	7.5981	22.4739	16.9744	22.2909	2.5694	22.195	1.4885	0.8694	0.9867	1.4717	0.5352	1.0133	0.2425	0.4273	0.4133	0.7756
2704	adenosine	Nucleotide	Purine Metabolism, Adenine containing	555	LC/MS Pos	798	1650	268.1	58-61-7	60961	C00212	HMDB00050	0.4936	0.7068	0.9891	0.564	2.0115	1.9276	1.0109	1.2357	0.9762	1.3058	4.116	3.4948	3.3618	0.4241	2.7695	3.8812	3.3772	3.5005	1.8388	2.2861	1.4822	0.9123	0.4177	0.9591	0.4974	0.4526	0.499	0.5012	0.4304	0.5303
2698	adenosine 3'-monophosphate (3'-AMP)	Nucleotide	Purine Metabolism, Adenine containing	35142	LC/MS Pos	100001449	1451	348.1	84-21-9	41211	C01367	HMDB03540	0.7635	0.4654	0.6122	0.5944	1.0333	0.9552	1.0078	1.3368	0.8018	0.86	1.5679	0.7383	1.3907	0.579	1.1491	1.0176	3.0338	1.6419	0.6508	2.4464	1.578	1.2629	0.6918	0.9922	1.1396	1.1602	0.4469	0.9154	0.8906	1.3692
2697	adenosine 5'-monophosphate (AMP)	Nucleotide	Purine Metabolism, Adenine containing	32342	LC/MS Pos	209	1210	348.1	149022-20-8	6083	C00020	HMDB00045	1.0948	0.7809	0.8444	1.5641	0.9818	0.7348	1.3035	1.3516	1.3418	1.6363	0.382	0.4081	0.4487	0.9165	0.6026	0.772	0.766	0.3975	0.2852	0.4333	1.3929	1.4455	1.0845	0.944	1.0182	1.3525	1.1599	1.466	1.2071	1.1992
27	alanine	Amino Acid	Alanine and Aspartate Metabolism	1126	GC/MS	811	1147.6	115.9	56-41-7	5950	C00041	HMDB00161	0.1893	0.1949	0.2006	0.6934	1.0568	0.342	0.4969	0.7706	0.7667	0.9462	1.7557	1.2965	1.0812	0.3924	1.1714	1.4043	1.2778	1.3724	0.156	2.261	1.0538	1.4099	0.8327	1.1103	0.4798	1.1921	0.64	1.2711	1.1302	0.8607
2864	alpha-tocopherol	Cofactors and Vitamins	Tocopherol Metabolism	1561	GC/MS	1105	2305.4	502.5	59-02-9;10191-41-0	14985	C02477	HMDB01893	0.3566	0.356	0.3397	0.9278	1.1625	0.6689	0.5108	1.0672	0.951	0.983	1.3606	1.2209	1.0968	0.4999	0.9068	1.1715	1.017	1.1842	0.2632	1.4275	1.2201	1.2027	0.8772	1.0471	0.5692	1.3014	0.6609	1.0604	1.2341	0.9437
889	arabitol	Carbohydrate	Pentose Metabolism	15964	GC/MS	100000012	1687.5	217	7643-75-6	94154	C01904	HMDB00568	0.2799	0.2799	0.2799	0.5842	0.8711	0.4162	0.6885	1.5413	0.5919	0.4322	3.5274	1.1444	1.5085	0.4635	1.1272	0.8957	0.2799	0.8213	0.3737	4.2047	1.4298	1.5562	0.8281	1.6892	0.5249	1.7738	1	1.0584	1.8898	1.1064
2861	arabonate	Cofactors and Vitamins	Ascorbate and Aldarate Metabolism	37516	GC/MS	100001937	1736	292.1	7643-75-7	122045	C00878	HMDB00539	0.0688	0.0688	0.1624	0.6454	1.2308	0.2428	0.495	0.4995	0.7286	0.9737	1.4771	1.2471	1.0263	0.3116	1.0796	1.3349	1.2678	1.1158	0.0688	1.9589	1.1628	1.0342	0.5914	1.0459	0.2542	1.0879	0.766	1.4659	0.8035	0.4988
1083	arachidate (20:0)	Lipid	Long Chain Fatty Acid	44679	LC/MS Neg	893	6282	311.3	506-30-9	10467	C06425	HMDB02212	0.9527	0.8753	0.8342	1.0152	1.0561	1.1795	1.0676	0.8456	0.8773	1.537	1.5714	1.1932	1.2412	0.4967	1.022	1.4339	1.185	1.2305	0.4216	1.9233	0.6916	0.9826	0.7256	0.7041	0.5494	1.2877	0.9848	1.2945	0.8463	0.7842
1113	arachidonate (20:4n6)	Lipid	Polyunsaturated Fatty Acid (n3 and n6)	1110	LC/MS Neg	229	5525	303.4	506-32-1	444899	C00219	HMDB01043	0.752	0.6311	0.7407	0.5993	0.8754	0.7864	0.7843	0.699	0.7096	0.764	2.4258	1.2718	1.779	0.4579	1.3753	1.5594	1.5136	1.488	0.6687	2.4599	0.9871	1.4855	0.851	1.3803	0.7218	1.4089	1.0129	1.322	1.0992	1.4661
362	arginine	Amino Acid	Urea cycle; Arginine and Proline Metabolism	1638	LC/MS Pos	231	650	175.2	1119-34-2	232	C00062	HMDB00517	0.4234	0.4562	0.3742	0.4436	0.6864	0.585	0.5409	0.6357	0.614	0.7816	1.2947	1.1165	1.3819	0.6649	0.9347	1.3056	1.0582	1.2728	0.5761	1.0188	1.3425	1.2492	1.1448	1.025	0.9812	1.3939	1.2264	1.3769	0.8588	1.0473
2858	ascorbate (Vitamin C)	Cofactors and Vitamins	Ascorbate and Aldarate Metabolism	1640	GC/MS	233	1850.1	332.1	134-03-2		C00072	HMDB00044	0.1258	0.1005	0.076	6.2797	13.159	2.051	0.5286	3.9424	9.8347	12.3682	2.2671	2.6358	0.1777	0.0139	0.3581	1.0034	0.1122	0.9643	0.0139	2.7191	1.9735	0.9436	1.0863	0.4021	0.0363	1.1072	0.0985	1	1.5724	0.1959
32	asparagine	Amino Acid	Alanine and Aspartate Metabolism	512	LC/MS Pos	917	669	133.1	70-47-3	6267	C00152	HMDB00168	0.8165	0.7398	0.7495	0.8584	1.0903	0.8686	0.8767	0.9528	0.8835	0.8509	1.0308	1.2224	1.0876	1.0151	1.1491	1.3236	1.0271	1.0512	0.7311	1.0743	1.0215	0.9625	1.0631	0.9961	0.8437	1.0398	0.9956	1.1998	0.9986	1.0014
30	aspartate	Amino Acid	Alanine and Aspartate Metabolism	443	LC/MS Neg	234	643	132.1	56-84-8	5960	C00049	HMDB00191	0.3546	0.3772	0.4132	0.5609	0.7429	0.4776	0.4166	0.754	0.6597	0.6704	1.6917	1.2545	1.3779	0.556	1.0173	1.3267	0.8133	1.1452	0.4197	1.3771	1.406	1.3491	1.1635	1.0569	0.9121	1.46	0.9827	1.2635	1.1244	1.1832
1090	behenate (22:0)	Lipid	Long Chain Fatty Acid	12125	GC/MS	314	2143	397.4	112-85-6	8215	C08281	HMDB00944	0.6438	0.5187	0.5962	0.9224	1.3584	0.9795	1.1568	1.1651	0.8925	1.6402	1.8939	1.4571	1.479	0.8428	1.2733	1.2444	1.3214	1.3528	0.4862	1.7683	0.9031	0.9656	0.6558	0.8774	0.4541	1.0205	0.8596	1.6683	1.116	0.8668
2787	beta-alanine	Nucleotide	Pyrimidine Metabolism, Uracil containing	55	GC/MS	244	1451.8	174	56-41-7;107-95-9	239	C00099	HMDB00056	0.114	0.1174	0.1735	0.6255	1.0724	0.2257	0.3587	1.0397	0.9674	0.5349	2.3903	1.0326	1.4966	0.1368	1.2752	1.1725	0.8674	1.8358	0.2046	2.6656	1.9555	2.0607	0.8491	1.4604	0.7525	1.1826	0.6606	0.8039	1.4488	1.175
276	beta-hydroxyisovalerate	Amino Acid	Leucine, Isoleucine and Valine Metabolism	12129	GC/MS	1442	1251.5	130.9	625-08-1	69362		HMDB00754	0.4473	0.406	0.406	0.6568	1.0444	0.406	0.5315	0.8228	1.1307	0.8753	2.0905	1.0802	1.5278	0.406	0.9729	0.9481	1.0545	1.0477	0.406	2.326	1.2857	1.2153	0.688	1.44	0.5322	0.7509	0.554	1.0734	1.0271	0.931
277	beta-hydroxyisovaleroylcarnitine	Amino Acid	Leucine, Isoleucine and Valine Metabolism	35433	LC/MS Pos	100001594	1683	262.1	99159-87-2				0.7115	0.6582	0.8198	1.0876	1.1527	0.999	0.8945	0.9659	0.9769	1.2183	2.3851	1.6673	1.357	0.9019	1.2967	1.6799	1.3764	1.4609	0.8246	1.5931	1.0917	0.959	0.7845	1.0579	0.7679	1.0529	0.8776	1.001	0.9645	0.9518
6	betaine	Amino Acid	Glycine, Serine and Threonine Metabolism	3141	LC/MS Pos	799	721	118.2	107-43-7	247	C00719	HMDB00043	0.5946	0.6775	0.5137	0.9151	1.0865	0.8101	0.9075	0.9551	0.8633	1.1197	1.3884	1.5208	1.3056	0.7059	0.9982	1.3272	1.3901	1.1771	0.4543	1.1535	1.2892	1.5361	0.9788	1.0018	0.7825	1.4046	0.992	1.3622	1.1783	0.958
1923	beta-sitosterol	Lipid	Sterol	27414	GC/MS	100001033	2380.8	357.4	83-46-5	222284	C01753	HMDB00852	0.5608	0.7635	0.5794	0.8082	0.9811	0.8614	0.6804	1.0557	0.7334	0.9148	1.8414	1.2391	0.9664	0.6589	1.0654	1.3637	1.2394	1.3665	0.4419	1.4318	1.0189	1.5244	0.9316	1.087	0.6852	1.4185	0.7344	1.1701	1.7882	1.0716
1927	brassicasterol	Lipid	Sterol	34018	GC/MS	100001209	2329	255.2	474-67-9	5281327	C08813	HMDB11181	0.4595	0.4485	0.472	0.7848	1.1	0.623	0.7447	0.9425	0.894	0.9542	1.616	1.0978	1.0755	0.5245	1.0303	1.2146	1.2207	1.2853	0.4521	1.6835	1.1731	1.2904	0.8792	1.1035	0.6675	1.1546	0.8339	1.1453	1.2033	0.9697
1268	butyrylcarnitine	Lipid	Fatty Acid Metabolism (also BCAA Metabolism)	32412	LC/MS Pos	100001054	2007	232.2	25576-40-3	439829	C02862	HMDB02013	0.1439	0.278	0.2999	0.7342	0.8345	0.3448	0.6256	0.7342	0.5509	0.6328	1.7704	0.9317	1.5125	0.2938	1.4779	1.2775	1.6472	1.5742	0.1947	1.4423	1.3167	1.6896	0.8563	1.1763	0.5996	1.3262	1.0683	1.3931	1.4266	1.0743
1925	campesterol	Lipid	Sterol	39511	GC/MS	100001269	2353	343.4	474-62-4	173183	C01789	HMDB02869	0.664	0.3489	0.3488	0.7837	0.7463	0.6317	0.7917	0.8393	0.7166	1.1433	1.8644	1.0565	0.8388	0.4165	1.6221	1.8242	1.0847	1.1104	0.5478	1.6507	1.4069	1.3074	0.9896	1.5089	1.0104	1.0355	0.5033	1.8067	1.279	0.8519
1313	carnitine	Lipid	Carnitine Metabolism	15500	LC/MS Pos	100000007	702	162.2	461-05-2	10917	C00318	HMDB00062	0.7265	0.7841	0.5795	0.9112	1.0957	0.9354	0.9242	0.9591	0.9626	1.2427	1.2664	1.3189	1.2595	0.8734	1.0237	1.3378	1.2159	1.0515	0.5088	1.2062	1.0924	1.0929	1.0341	0.7571	0.9336	1.1574	0.9024	1.1356	0.8782	0.9763
1915	cholestanol	Lipid	Sterol	21131	GC/MS	100000859	2320.8	215.2	80-97-7	6665	C12978	HMDB00908	0.3772	0.3957	0.3338	0.9224	1.1298	0.4682	0.8265	0.751	0.6725	0.9841	1.5338	1.2879	0.9109	0.3716	1.0159	1.1169	1.0477	1.0593	0.4261	1.4984	1.4749	1.7722	0.8007	1.3982	0.6381	1.3363	0.6811	1.3442	1.1751	1.4058
1901	cholesterol	Lipid	Sterol	63	GC/MS	266	2316.9	329.3	57-88-5	11025495	C00187	HMDB00067	0.5463	0.5031	0.527	0.7598	0.932	0.6223	0.7577	0.8787	0.7497	0.8412	1.3127	1.1473	0.9857	0.5809	1.029	1.1431	1.0718	1.1312	0.5785	1.4069	1.0667	1.2563	1.0143	1.0832	0.6576	1.1267	0.8701	1.1129	1.2494	1.0493
1498	choline phosphate	Lipid	Phospholipid Metabolism	34396	LC/MS Pos	267	695	184.1	72556-74-2	1014	C00588	HMDB01565	0.8138	0.845	0.7544	0.8843	1.2865	0.9901	1.0583	1.1137	1.0075	0.9907	1.7437	1.1825	1.4418	0.6296	1.1941	1.5621	1.4622	1.3652	0.6981	1.3196	0.9339	1.1266	0.6972	0.9343	0.7286	1.0697	0.942	1.0303	0.6782	0.9925
3175	ciliatine (2-aminoethylphosphonate)	Xenobiotics	Food Component/Plant	15125	GC/MS	100000086	1707.7	398.2	2041-14-7	339	C03557	HMDB11747	0.2687	0.2074	0.3118	0.8615	1.5399	0.3648	0.5581	1.1431	1.1073	0.7713	2.413	1.0614	1.4875	0.1993	1.2768	1.3996	0.9922	1.7702	0.3282	2.5047	1.397	1.5959	0.7301	1.1319	0.6016	1.0711	0.5797	0.6634	1.0078	0.9359
1076	cis-vaccenate (18:1n7)	Lipid	Long Chain Fatty Acid	33970	GC/MS	100001228	1987	339.3	506-17-2	5282761	C08367	HMDB03231	0.4664	0.458	0.5424	0.6516	0.7197	0.7577	0.5697	0.6511	0.6766	0.8191	1.7822	1.022	1.1553	0.4981	1.1352	1.3541	1.2861	1.1787	0.5887	1.9721	1.0026	1.469	0.9974	1.1707	0.6913	1.2952	0.9007	1.3437	1.212	1.1393
367	citrulline	Amino Acid	Urea cycle; Arginine and Proline Metabolism	2132	LC/MS Pos	391	715	176.1	372-75-8	9750	C00327	HMDB00904	0.5927	1	0.5927	0.5927	0.5927	0.5927	0.5927	0.5927	0.8383	0.5927	1.5792	0.5927	1.5707	0.637	0.9592	1.5828	1.0486	1.6335	0.5927	0.5927	0.819	1.3529	0.8198	1.2413	0.8526	1.5786	0.5927	1.6792	0.9065	0.7262
1985	corticosterone	Lipid	Steroid	5983	LC/MS Pos	272	4856	347.2	50-22-6	5753	C02140	HMDB01547	0.4259	0.5843	0.4259	1.05	1.1657	0.4259	0.4259	0.9976	1.6104	1.04	1.5314	1.8481	1.0973	0.4259	0.9442	1.1802	0.6205	0.9539	0.4259	0.4259	0.4259	0.8386	0.4734	0.6993	0.4259	1.7087	0.4259	1.0024	0.8084	0.4259
2727	cyclic adenosine diphosphate-ribose	Nucleotide	Purine Metabolism, Adenine containing	45992	LC/MS Pos	100001059	1184.7	542	119340-53-3				0.5222	0.5222	0.5222	0.5222	0.5222	1.4531	0.5222	0.5222	0.5222	0.5222	0.5222	0.5222	0.5222	0.5222	0.5222	0.5222	0.5469	0.5222	0.5222	0.5222	0.5222	0.5222	0.5222	0.5222	0.5222	3.0302	0.5222	0.5222	0.5222	0.5222
342	cysteine	Amino Acid	Methionine, Cysteine, SAM and Taurine Metabolism	31453	GC/MS	800	1560.1	218	52-90-4;56-89-3	5862	C00097	HMDB00574	0.0978	0.1138	0.1231	0.5069	0.7778	0.2442	0.3507	0.3665	0.3727	1.2713	1.8754	1.1599	1.0163	0.272	0.9248	1.4853	1.3489	0.9497	0.0978	1.7323	0.9852	1.4438	1	1.1822	0.3283	1.8272	1.022	2.7612	1.3316	1.2291
419	cysteine-glutathione disulfide	Amino Acid	Glutathione Metabolism	35159	LC/MS Pos	100001437	821	427.1	13081-14-6	4247235		HMDB00656	0.75	0.6483	0.5132	0.8584	1.2566	0.8306	0.6612	0.9812	1.2579	1.5438	1.136	0.9951	0.955	0.6899	0.8554	1.2199	1.6624	1.0345	0.4871	1.555	0.8697	1.2111	1.1151	1.0838	1.0049	1.262	0.9759	1.4476	1.0326	0.9316
2796	cytidine	Nucleotide	Pyrimidine Metabolism, Cytidine containing	514	LC/MS Neg	827	1351	242.1	65-46-3	6175	C00475	HMDB00089	0.6732	0.6304	0.9778	0.9613	1.1238	1.0687	0.9915	1.1796	1.0331	1.0009	1.9601	1.1422	1.4998	0.734	1.3698	1.3762	1.3373	1.5443	0.9141	2.0137	1.0614	0.9443	0.8706	0.9977	0.8006	0.9991	0.9102	0.8774	1.1543	0.972
2794	cytidine 3'-monophosphate (3'-CMP)	Nucleotide	Pyrimidine Metabolism, Cytidine containing	2959	LC/MS Pos	105	1181	323.9	84-52-6	66535	C05822		0.4773	0.4773	0.5455	0.6644	0.4957	0.8932	0.4773	1.1819	1.0294	0.9871	1.4562	0.4773	1.2807	0.4773	0.7451	1.4461	2.1393	1.0992	0.4773	1.7785	1.0129	1.4882	0.5778	0.5016	0.4773	0.4773	0.4773	1.0985	0.6397	0.7934
1499	cytidine 5'-diphosphocholine	Lipid	Phospholipid Metabolism	34418	LC/MS Pos	1220	777	489.1	33818-15-4	13804	C00307	HMDB01413	1.0507	1.1288	0.9867	0.8916	1.3016	1.6412	1.3459	1.3429	1.308	1.3623	1.1016	1.2567	1.1054	0.7496	0.9606	1.1901	1.1888	0.9426	0.5692	0.91	0.7228	1.0133	0.7261	0.7703	0.6386	0.8879	0.7369	1.0299	0.9001	0.7081
2793	cytidine 5'-monophosphate (5'-CMP)	Nucleotide	Pyrimidine Metabolism, Cytidine containing	2372	LC/MS Pos	282	887	324	63-37-6	6131	C00055	HMDB00095	1.7836	1.6233	1.4503	1.5233	0.9719	2.2751	1.7018	1.0374	1.2863	1.4948	0.4342	0.4342	1.3581	0.741	0.9553	0.4342	1.0281	0.9306	1.3273	0.8066	0.4342	0.8392	0.6694	0.6088	0.7908	0.4342	0.8691	1.0807	0.5419	0.6857
2797	cytosine	Nucleotide	Pyrimidine Metabolism, Cytidine containing	573	GC/MS	881	1535.5	254	71-30-7	597	C00380	HMDB00630	0.4674	0.267	0.759	0.8298	0.9539	0.6716	0.267	1.098	1.2756	0.6043	2.417	1.8781	1.6571	0.4009	1.5802	2.0277	1.5984	2.2058	0.267	4.3262	0.267	1.0418	0.267	0.7108	0.4757	1.0963	0.8246	0.9582	1.2728	0.7615
1292	decanoylcarnitine	Lipid	Fatty Acid Metabolism(Acyl Carnitine)	33941	LC/MS Pos	100001251	4700	316.3	1492-27-9	10245190		HMDB00651	0.5596	0.5596	0.5596	0.5626	0.5596	0.5596	0.5596	0.7408	0.8228	1.1168	0.886	1.0319	0.7817	0.5596	0.5596	0.7938	0.5596	0.5596	0.5596	0.5596	1.0538	1.117	0.6575	1.0716	0.5596	2.3065	1.3861	1.2846	1.4748	0.9681
2859	dehydroascorbate	Cofactors and Vitamins	Ascorbate and Aldarate Metabolism	1659	GC/MS	301	1800	245.1	490-83-5	835	C05422	HMDB01264	0.4915	0.513	0.6961	2.2782	2.6738	0.7528	1.6828	2.9932	1.4912	2.4121	2.0832	0.1775	0.8705	0.1775	1.6135	1.4609	1.3422	1.704	0.1775	1	0.1775	0.9304	0.1775	0.8999	0.3974	1.3494	0.5241	0.6563	0.1775	0.7354
1312	deoxycarnitine	Lipid	Carnitine Metabolism	36747	LC/MS Pos	100001662	759	146.1	6249-56-5	134	C01181	HMDB01161	0.655	0.7189	0.5652	0.7827	1.1786	0.8511	0.7724	1.1377	0.863	1.0919	1.3582	1.0029	1.0982	0.7224	0.8199	1.0256	1.3884	1.0125	0.4892	1.247	0.9971	0.9661	0.8671	1.1062	0.5986	1.2373	0.9726	1.3292	1.1039	1.0056
1117	dihomo-linoleate (20:2n6)	Lipid	Polyunsaturated Fatty Acid (n3 and n6)	17805	LC/MS Neg	1231	5722	307.3	2091-39-6	6439848	C16525	HMDB05060	0.5513	0.5667	0.4791	0.5108	0.751	0.6265	0.6181	0.5961	0.6786	0.6274	1.8149	1.1751	1.4877	0.4515	1.2566	1.1792	1.1125	1.3605	0.3788	2.0518	0.9824	1.5451	0.9978	1.3237	0.8248	1.3775	1.0424	1.3595	1.0022	1.4028
1112	dihomo-linolenate (20:3n3 or n6)	Lipid	Polyunsaturated Fatty Acid (n3 and n6)	35718	LC/MS Neg	100001739	5600	305.4	17046-59-2	5280581	C03242	HMDB02925	0.6377	0.489	0.5822	0.7264	0.785	0.6081	0.6698	0.6211	0.7197	0.7105	2.2368	1.2694	1.6249	0.4943	1.1771	1.438	1.1809	1.1844	0.5484	1.9554	0.9571	1.4825	1.0429	1.0652	0.7557	1.2373	0.8914	1.534	1.0827	1.4131
374	dimethylarginine (SDMA + ADMA)	Amino Acid	Urea cycle; Arginine and Proline Metabolism	36808	LC/MS Pos	100001810	812	203.2	102783-24-4	123831	C03626	HMDB01539	0.5265	0.3058	0.3058	0.6025	0.562	0.3714	0.6817	0.6539	0.8932	0.6822	1.8577	1.1269	1.5861	0.8703	1.2517	1.2	2.0079	1.5606	0.6408	1.2731	1	2.0359	0.9883	1.0915	1.7891	1.1404	0.9884	1.5636	0.983	1.1668
1116	docosadienoate (22:2n6)	Lipid	Polyunsaturated Fatty Acid (n3 and n6)	32415	LC/MS Neg	100001182	6017	335.4	7370-49-2	5282807	C16533	HMDB61714	0.5746	0.6451	0.6541	0.5147	0.8277	0.6213	0.7236	0.6804	0.668	0.7454	1.7326	1.384	1.3984	0.5197	1.0684	1.2413	1.1682	1.3252	0.3293	1.8127	0.9382	1.1313	1.0048	1.2006	0.7148	1.02	0.9952	1.242	1.1732	1.0767
1104	docosahexaenoate (DHA; 22:6n3)	Lipid	Polyunsaturated Fatty Acid (n3 and n6)	19323	LC/MS Neg	100000665	5518	327.3	6217-54-5	445580	C06429	HMDB02183	0.6551	0.559	0.6194	0.6092	0.8056	0.6782	0.7191	0.6314	0.7211	0.7559	1.9092	1.2474	1.6505	0.5298	1.3107	1.4144	1.3573	1.4229	0.6238	1.9468	0.9976	1.3209	0.8599	1.3267	0.7614	1.2549	1.0024	1.2925	1.1284	1.3473
1103	docosapentaenoate (n3 DPA; 22:5n3)	Lipid	Polyunsaturated Fatty Acid (n3 and n6)	32504	LC/MS Neg	100001181	5574	329.4	2234-74-4	6441454	C16513	HMDB01976	0.4338	0.4312	0.5023	0.4312	0.6099	0.5705	0.5753	0.526	0.6027	0.5769	2.056	1.1348	1.7995	0.4472	1.1427	1.3315	1.2912	1.4781	0.3738	2.0782	1.0198	1.5261	0.7639	1.3061	0.6379	1.3375	0.9802	1.4363	1.0276	1.3349
1115	docosapentaenoate (n6 DPA; 22:5n6)	Lipid	Polyunsaturated Fatty Acid (n3 and n6)	37478	LC/MS Neg	100001580	5625	329.4	25182-74-5	6441454	C16513	HMDB01976	0.6493	0.4971	0.6517	0.6416	0.9011	0.6309	0.6311	0.5865	0.6052	0.6787	2.3182	1.2756	1.5774	0.6878	1.168	1.3235	1.3057	1.4378	0.5224	2.2834	0.9251	1.8509	1.0325	1.3516	0.7523	1.5194	0.9675	1.7427	1.2122	1.5164
1105	docosatrienoate (22:3n3)	Lipid	Polyunsaturated Fatty Acid (n3 and n6)	32417	LC/MS Neg	100001195	5825	333.4	59708-86-0	5312556	C16534	HMDB02823	0.6634	0.5199	0.506	0.5742	0.5631	0.5723	0.6856	0.579	0.5835	0.6968	1.3936	1.1967	1.5153	0.4163	1.2885	1.1201	1.3379	1.3701	0.4157	1.9481	1.1273	1.5454	0.959	1.0407	0.593	1.0015	0.9985	1.2329	1.1971	1.1577
1102	eicosapentaenoate (EPA; 20:5n3)	Lipid	Polyunsaturated Fatty Acid (n3 and n6)	18467	LC/MS Neg	2050	5442	301.3	10-2005-9;10417-94-4	446284	C06428	HMDB01999	0.8396	0.7343	0.9427	0.7587	0.9999	0.9462	0.9747	0.7582	0.9861	0.9245	2.3899	1.2756	1.6862	0.6349	1.7098	1.4041	1.492	1.5548	0.6979	2.137	0.8731	1.5352	0.9693	1.3857	0.7424	1.456	1.1283	1.3396	1.0001	1.3812
1086	eicosenoate (20:1)	Lipid	Long Chain Fatty Acid	33587	LC/MS Neg	100001335	5955	309.4		5282768		HMDB02231	0.6268	0.5106	0.6253	0.4645	0.9647	0.5261	0.614	0.801	0.6541	0.6313	2.4906	1.0712	1.5483	0.3449	1.2483	1.2434	1.2959	1.7538	0.388	2.4155	1.0353	1.2187	0.7676	1.4267	0.6028	1.3012	0.838	1.065	1.1222	1.2916
1820	eicosenoylglycerol (20:1)	Lipid	Monoacylglycerol	35149	GC/MS	100001477	2245	128.9					0.7495	0.5749	0.5749	0.8819	0.6062	0.5749	0.6731	0.5749	0.9189	1.738	1.2782	0.8928	0.8115	0.923	1.1107	1.8626	1.6082	0.9684	0.6496	2.8788	1.1636	1.5589	1.277	0.8161	1.2665	0.962	1.5246	1.5034	1.7993	1
1929	ergosterol	Lipid	Sterol	27553	GC/MS	100001020	2346.1	363.3	57-87-4	444679	C01694	HMDB00878	0.5502	0.5513	0.6093	0.9309	1.1242	0.8583	0.8744	1.0727	0.9651	1.1904	1.5118	1.186	1.0148	0.4847	1.1254	1.2449	1.3401	1.1327	0.4565	1.7275	0.9493	1.1799	0.8307	0.9852	0.6136	1.0958	0.7846	1.0935	1.1939	0.848
3206	ergothioneine	Xenobiotics	Food Component/Plant	37459	LC/MS Pos	100002154	847	230.2	58511-63-0	3032311	C05570	HMDB03045	1	0.3846	0.3846	0.6485	1.1277	1.3459	1.6167	0.3846	0.3846	2.0423	0.3846	0.5978	0.3846	0.9546	1.0152	0.8772	0.3846	0.915	0.4247	1.8019	0.3846	0.3846	1.4939	1.2165	0.9352	0.6516	1.2705	0.3846	1.8187	0.5347
1091	erucate (22:1n9)	Lipid	Long Chain Fatty Acid	1552	LC/MS Neg	1087	6273.3	337.4	112-86-7	5281116	C08316	HMDB02068	0.7533	0.7352	0.7678	0.7083	1.0211	1.1225	0.8404	0.7726	0.9059	1.071	2.3027	1.203	1.3463	0.4016	1.4344	1.4778	1.4766	1.4232	0.5095	2.6233	0.6244	1.2185	0.715	1.0031	0.4023	1.1311	0.9341	1.249	0.9753	0.9969
1503	ethanolamine	Lipid	Phospholipid Metabolism	34285	GC/MS	420	1074	102	141-43-5	700	C00189	HMDB00149	0.7957	0.5993	0.6098	0.8334	1.0982	0.8852	0.8678	0.9853	0.7749	1.2298	1.028	0.978	0.7218	1.0645	1.1258	1.0147	1.7394	0.7959	0.5325	1.3138	0.7248	1.0594	0.8314	1.1195	0.6143	1.2556	1.0753	1.3934	1.3883	1.0295
2847	flavin adenine dinucleotide (FAD)	Cofactors and Vitamins	Riboflavin Metabolism	2134	LC/MS Neg	327	2413	784.1	146-14-5;84366-81-4	643975	C00016	HMDB01248	1	0.9698	0.9937	1.6104	2.2596	1.2384	1.4518	1.6544	1.6069	2.0105	2.061	0.0763	1.3169	0.0763	1.3318	1.3983	1.573	1.3128	0.3372	0.6685	0.0763	0.853	0.0793	0.8365	0.5307	0.712	0.6522	0.7764	0.0763	0.6505
2848	flavin mononucleotide (FMN)	Cofactors and Vitamins	Riboflavin Metabolism	15797	LC/MS Neg	100000251	2395	455.1	130-40-5	710	C00061	HMDB01520	0.7565	0.7965	1.0239	1.3939	1.8361	0.842	1.1398	1.4601	1.3946	1.4204	2.0412	0.56	1.1478	0.6463	1.1518	1.1464	1.0473	1.8294	0.9088	0.8966	0.56	0.7444	0.5812	0.8667	0.56	1.0137	0.9863	0.9685	0.726	0.8457
895	fucose	Carbohydrate	Pentose Metabolism	15821	GC/MS	918	1682.2	204	2438-80-4	19466	C01018	HMDB00174	0.4439	0.216	0.4101	0.7568	1.1044	0.6831	0.6607	0.9962	0.8825	0.9738	1.3571	0.7325	1.0848	0.1834	1.1	1.1948	1.0038	0.7704	0.8041	1.4375	1.1112	1.6991	1.0408	1.1432	0.9394	1.151	0.931	1.1771	1.2457	1.1749
1928	fucosterol	Lipid	Sterol	21187	GC/MS	100000930	2380.1	386.4	17605-67-3	5281328	C08817	HMDB02374	0.4637	0.4438	0.5142	0.8514	1.1543	0.6289	0.7282	0.8732	0.8343	0.8826	1.5589	1.222	1.1524	0.5059	1.1238	1.4243	1.2067	1.2028	0.4265	1.7213	1.059	1.1346	0.83	1.0409	0.5949	1.1741	0.7841	1.1281	1.1737	0.9591
46	gamma-aminobutyrate (GABA)	Amino Acid	Glutamate Metabolism	1416	GC/MS	141	1539.7	304.1	56-12-2	119	C00334	HMDB00112	0.2586	8.7395	0.2586	0.4408	0.8929	0.3218	0.7272	1.3926	0.2586	0.7914	2.1186	1.7472	1.5693	0.2586	0.8992	1.5828	0.8946	1.8203	0.2586	5.2944	1.071	1.3707	0.2586	1	0.4576	1.2828	1.0533	0.8576	0.7943	0.6055
432	gamma-glutamylalanine	Peptide	Gamma-glutamyl Amino Acid	37063	LC/MS Pos	100001843	1108	219	5875-41-2	440103		HMDB29142	0.2785	0.2551	0.2745	0.3619	0.5213	0.4046	0.4067	0.4133	0.4227	0.5583	1.371	0.8245	0.9898	0.395	1.0102	1.254	2.4224	1.2339	0.2802	1.4875	1.1856	1.5849	1.0316	1.3056	0.891	1.342	1.0247	1.3916	1.0963	1.0674
434	gamma-glutamylglutamate	Peptide	Gamma-glutamyl Amino Acid	36738	LC/MS Pos	331	1036	277.1	1116-22-9	92865	C05282	HMDB11737	0.283	0.217	0.2453	0.4158	0.5434	0.4453	0.356	0.4885	0.5412	0.6394	1.2012	0.6019	1.0486	0.2432	0.9525	1.1852	2.1477	1.2771	0.3264	1.206	1.176	1.661	0.9149	1.1885	1.0475	1.4801	1.2499	1.574	1.0798	1.1061
435	gamma-glutamylglutamine	Peptide	Gamma-glutamyl Amino Acid	2730	LC/MS Pos	1140	806	276.1	10148-81-9	150914	C05283	HMDB11738	0.4572	0.5428	0.4028	0.6251	1.0182	0.6419	0.7969	0.8468	0.8821	1.2795	1.2486	1.1706	1.1105	0.6291	1.0826	1.4582	1.3716	0.9818	0.3978	1.3751	1.1378	1.2007	0.971	1.0526	0.6985	1.2759	0.8841	1.4868	1.078	0.9327
438	gamma-glutamylisoleucine*	Peptide	Gamma-glutamyl Amino Acid	34456	LC/MS Pos	100001485	2644	261.2		14253342		HMDB11170	0.1755	0.2143	0.3159	0.2357	0.3904	0.4262	0.3301	0.4394	0.4288	0.4395	1.928	0.8455	1.3778	0.2006	1.016	1.2061	3.3918	1.6136	0.5324	1.8717	1.6272	1.9276	0.984	1.3636	1.0793	1.5093	0.8159	1.1744	1.018	1.3309
439	gamma-glutamylleucine	Peptide	Gamma-glutamyl Amino Acid	18369	LC/MS Pos	1268	2744	261.2	2566-39-4	151023		HMDB11171	0.1535	0.201	0.3435	0.2498	0.4918	0.4106	0.313	0.4001	0.343	0.3839	2.2317	0.8911	1.4632	0.2501	0.9891	1.2816	3.6387	1.4297	0.4872	2.205	1.5922	2.1181	0.9577	1.8828	1.1011	1.4704	1.0109	1.3865	1.1103	1.5284
441	gamma-glutamylmethionine	Peptide	Gamma-glutamyl Amino Acid	37539	LC/MS Neg	100001313	1277	277.2	17663-87-5	7009567		HMDB29155	0.0878	0.0878	0.0878	0.4134	0.5344	0.2222	0.0878	0.2689	0.3088	0.6491	1.6479	0.8126	1.0695	0.0878	1.0289	1.2616	0.6609	1.1787	0.0878	1.3992	1.1082	1.5499	0.8843	1.0669	0.6082	1.6647	0.8121	1.5525	1.0657	1
442	gamma-glutamylphenylalanine	Peptide	Gamma-glutamyl Amino Acid	33422	LC/MS Pos	100000491	2846	295.1	7432-24-8	111299		HMDB00594	0.2409	0.2085	0.3354	0.3408	0.4035	0.4808	0.2681	0.2684	0.5409	0.2015	1.7647	0.8268	1.1776	0.4395	1.0318	0.973	2.6204	1.392	0.4978	1.9426	1.5837	2.2145	0.9158	1.6433	1.2087	1.1057	1.027	1.3543	1.0943	1.4484
443	gamma-glutamylthreonine*	Peptide	Gamma-glutamyl Amino Acid	33364	LC/MS Pos	100001314	977	249.1	5652-48-2			HMDB29159	0.2325	0.2068	0.1852	0.3595	0.5921	0.2573	0.4161	0.5818	0.5555	0.5854	1.3922	0.8632	0.9959	0.5505	1.0117	1.1334	2.6254	1.0864	0.4416	1.5917	1.4703	1.6744	1.0635	0.9718	1.1022	1.6119	1.0041	1.2848	1.0664	1.2555
445	gamma-glutamyltyrosine	Peptide	Gamma-glutamyl Amino Acid	2734	LC/MS Pos	1102	2073	311.2	7432-23-7	94340		HMDB11741	0.1852	0.1852	0.2083	0.1901	0.3352	0.2434	0.2733	0.25	0.2986	0.4403	1.4584	0.6839	1.1042	0.2546	1	1.1716	2.9627	1.6781	0.4903	2.1058	1.4648	1.9243	0.7783	1.2714	1.0816	1.3192	0.7718	1.0456	1.0056	1.2667
446	gamma-glutamylvaline	Peptide	Gamma-glutamyl Amino Acid	32393	LC/MS Pos	100001126	2040	247.2	2746-34-1	7015683		HMDB11172	0.2427	0.286	0.2816	0.2177	0.4668	0.4207	0.2651	0.5819	0.4978	0.4648	2.1904	0.9545	1.3681	0.3277	0.9013	1.3116	3.0872	1.4234	0.5778	1.3166	1.4897	1.9178	0.9438	1.4709	1.0455	1.5856	1.1444	1.4359	1.1916	1.3358
842	glucose	Carbohydrate	Glycolysis, Gluconeogenesis, and Pyruvate Metabolism	38507	GC/MS	572	1866.8	204.1	50-99-7	79025	C00031	HMDB00122	0.2202	0.3585	0.2866	0.7077	1.3267	0.4681	0.5792	0.9347	0.7647	1.0603	3.0666	1.745	2.2108	0.3567	1.2955	2.2815	1.2729	2.1845	0.1991	5.2645	0.9397	1.5215	0.7915	1.3508	0.5264	1.3721	0.8307	1.2897	0.8923	1.3664
41	glutamate	Amino Acid	Glutamate Metabolism	57	LC/MS Pos	561	700	148.1	56-86-0	611	C00025	HMDB00148	0.7673	0.773	0.6608	0.9325	1.039	0.9591	1.01	0.99	0.9185	1.1191	1.1083	1.1539	1.1804	0.7482	0.9209	1.1358	1.2106	1.0225	0.4923	1.0768	1.0488	1.1235	0.9619	0.9245	0.8574	1.1638	0.943	1.1086	1.0467	0.957
42	glutamine	Amino Acid	Glutamate Metabolism	53	LC/MS Pos	563	684	147.2	56-85-9	5961	C00064	HMDB00641	0.7942	0.8211	0.7053	0.8858	1.1185	0.9975	1.1011	1.1586	0.9729	1.1213	1.5369	1.1796	1.0025	0.6428	0.9789	1.553	0.9602	1.1695	0.6941	1.2437	1.0142	1.114	0.621	0.7829	0.7231	1.0067	0.8273	1.0252	0.7983	1.0082
90	glutarate (pentanedioate)	Amino Acid	Lysine Metabolism	396	GC/MS	339	1433.6	261	110-94-1	743	C00489	HMDB00661	0.3827	0.901	0.5209	0.8605	1.0259	1.1968	0.8631	0.8084	0.8471	1.7703	1.9136	1.4887	1.0591	1.6819	0.9741	1.3124	1.619	0.7508	0.445	1.368	0.827	1.2948	0.7699	0.6008	0.2617	1.101	1.2287	1.8013	1.0562	0.9463
91	glutarylcarnitine (C5)	Amino Acid	Lysine Metabolism	35439	LC/MS Pos	100001593	1565	276.1	102636-82-8	71464488		HMDB13130	0.5784	0.7748	0.5624	0.7211	0.9859	0.5316	0.8599	0.7242	0.8216	1.0955	1.2335	1.1268	1.1622	1.0392	1.3049	1.4358	1.0393	1.3399	0.8301	1.5047	1.1276	1.0141	0.7514	1.2396	0.9378	0.9594	0.7485	1.2676	0.9475	1.0701
417	glutathione, oxidized (GSSG)	Amino Acid	Glutathione Metabolism	38783	LC/MS Pos	448	1535	307.3	103239-24-3	65359	C00127	HMDB03337	3.4014	1.9355	2.4149	4.1199	3.8768	2.3961	3.9423	2.2101	3.0577	3.559	0.4762	0.9357	0.4288	0.6608	0.2024	0.4875	0.1437	0.4621	1.1563	0.3295	1.0379	1.1658	2.0151	0.8414	0.2868	1.0896	0.4056	0.9621	0.8469	0.5713
862	glycerate	Carbohydrate	Glycolysis, Gluconeogenesis, and Pyruvate Metabolism	1572	GC/MS	1052	1360.7	189	600-19-1	752	C00258	HMDB00139	0.1912	0.3027	0.2602	0.5988	0.8899	0.5195	0.6113	0.8049	0.5882	1	1.4382	1.6121	1.15	0.5437	0.858	1.19	1	1.2905	0.3497	2.2005	1.3471	1.2478	1.1447	1.0846	0.5765	1.5804	0.6924	1.3666	1.4122	1.1446
1797	glycerol	Lipid	Glycerolipid Metabolism	15122	LC/MS Pos	1254	760	93.1	56-81-5	753	C00116	HMDB00131	0.4085	0.4202	0.4635	0.4031	0.8843	0.7142	0.585	0.7295	0.5767	0.6457	2.7475	0.9096	1.6822	0.4537	1.5691	1.4592	2.8773	1.7182	0.8605	1.6246	1.2629	1.893	0.8548	1.8748	0.9687	1.4486	1.2283	1.5507	1.0313	1.4027
1798	glycerol 3-phosphate	Lipid	Glycerolipid Metabolism	15365	GC/MS	100000258	1719.7	357.1	29849-82-9	754	C00093	HMDB00126	0.2277	0.1944	0.2378	0.7685	1.2843	0.5149	0.6326	0.9959	0.769	1.2405	2.3226	1.1804	1.4458	0.338	1.3659	1.6107	1.7076	1.4955	0.26	2.4267	0.8666	1.491	0.7261	1.1003	0.4751	1.1994	0.8005	1.1712	1.0041	0.9921
1506	glycerophosphoethanolamine	Lipid	Phospholipid Metabolism	37455	LC/MS Pos	100001620	699	216.1	33049-08-0	123874	C01233	HMDB00114	0.6233	0.7392	0.5276	0.7384	0.9988	0.6083	0.5557	0.7267	0.6963	0.612	1.2475	1.2186	1.1866	0.8897	1.2969	1.007	1.3007	0.9695	0.5866	1.3494	1.058	1.268	1.0012	1.0376	1.0196	1.169	1.0308	0.8403	0.9082	1.3552
1803	glycerophosphoglycerol	Lipid	Glycerolipid Metabolism	48857	GC/MS	100001619	1969	357.3		439964	C03274		0.2401	0.2103	0.2183	0.7833	1.0957	0.4041	0.4198	0.7586	0.6291	0.9294	2.8168	1.6859	1.3492	0.2387	1.2434	1.8697	1.6167	1.4477	0.145	3.6344	1.052	1.7128	0.7495	1.2506	0.4948	1.3064	0.948	1.2921	1.1395	0.7513
1500	glycerophosphorylcholine (GPC)	Lipid	Phospholipid Metabolism	15990	LC/MS Pos	100000269	694	258.1	28319-77-9	71920	C00670	HMDB00086	0.5667	0.5906	0.5767	0.6242	1.1368	1.0397	0.7495	0.9088	0.8233	1.0825	1.8535	1.4809	1.5593	0.7084	1.0076	1.5801	1.5829	1.3407	0.5154	1.5507	1.2126	1.1426	0.9623	0.9168	0.762	1.2294	0.8455	1.0862	0.8996	0.9924
1	glycine	Amino Acid	Glycine, Serine and Threonine Metabolism	11777	GC/MS	340	1166	101.9	56-40-6	750	C00037	HMDB00123	0.2009	0.1908	0.1643	0.6605	0.9294	0.3513	0.4029	0.6467	0.6374	0.9201	1.672	1.3333	1.0083	0.4309	1.1087	1.4304	1.2837	1.082	0.1865	1.8436	1.0685	1.5537	0.9917	1.2103	0.5763	1.4351	0.8944	1.5655	1.3907	1.09
575	glycylleucine	Peptide	Dipeptide	34398	LC/MS Pos	100001258	2236	189.1	869-19-2	92843	C02155	HMDB00759	0.5855	0.911	1.4059	1.3038	1.3118	1.4666	1.1212	0.6894	0.4752	0.4752	0.9521	0.5885	0.8132	0.4752	0.5591	1.5238	0.5798	0.9782	1.324	1.0961	1.0218	1.5838	0.6219	0.876	1.7541	1.5497	1.3372	0.9705	0.966	1.0458
585	glycylvaline	Peptide	Dipeptide	18357	LC/MS Pos	100000487	1572	175.1	1963-21-9	97417		HMDB28854	0.9534	1.2183	1.175	0.4917	1.4918	0.9047	1.6081	1.3248	0.6396	0.8773	1.7073	0.4917	0.9852	0.4917	0.4917	1.0841	0.5516	1.0454	1.2646	1.0924	0.8887	1.955	0.4917	1.2848	0.8097	0.7602	0.4917	1	0.879	0.6446
2737	guanosine	Nucleotide	Purine Metabolism, Guanine containing	1573	LC/MS Pos	1099	1676	284	118-00-3	6802	C00387	HMDB00133	0.3614	0.3603	0.5674	0.5262	0.6796	0.7851	0.4755	0.5989	0.5411	0.5446	2.2539	1.1854	1.4147	0.4107	1.0199	1.2336	1.5705	1.4513	0.9801	1.8885	1.216	1.2582	0.83	1.3296	1.0348	1.1889	0.8749	1.0216	0.9481	1.1324
2733	guanosine 3'-monophosphate (3'-GMP)	Nucleotide	Purine Metabolism, Guanine containing	39786	LC/MS Pos	100002704	1516.8	364	117-68-0	3522			0.4012	0.5505	0.3846	0.7199	1.3373	0.6264	0.8486	1.0724	0.5791	1.0128	1.2137	0.7724	1.3963	0.3625	0.7787	1.0272	1.7027	1.4689	0.7465	0.9894	1.0106	1.3796	1.026	0.9866	1.019	1.5332	0.8623	1.0859	1.0227	0.8054
2732	guanosine 5'- monophosphate (5'-GMP)	Nucleotide	Purine Metabolism, Guanine containing	2849	LC/MS Pos	347	1300	364	5550-12-09	6804	C00144	HMDB01397	1.4107	0.7014	1.0827	1.6083	1.855	1.6598	1.4851	1.1512	1.4194	2.0122	0.9644	0.8056	1.1511	0.4322	0.9319	1.0405	0.9572	0.9676	0.3399	0.744	0.6504	0.6274	1.3714	0.5873	0.7046	1.2429	1.1949	0.8471	0.8653	1.0324
982	guanosine 5'-diphospho-fucose	Carbohydrate	Nucleotide Sugar	15903	LC/MS Neg	335	797	588.1	15839-70-0				0.9354	0.7744	0.5707	0.5707	0.993	1.0442	0.5707	0.7995	0.843	0.5707	0.9318	0.7507	0.8077	0.5707	1.007	0.5707	1.6182	0.6542	0.5707	1.3267	1.5773	1.4861	1.4395	1.6178	1.0812	1.2468	0.7286	1.0536	0.5927	1.262
1289	hexanoylcarnitine	Lipid	Fatty Acid Metabolism(Acyl Carnitine)	32328	LC/MS Pos	100000781	3174	260.2	6920-35-0	6426853		HMDB00705	0.257	0.2501	0.2304	0.4314	0.7005	0.5242	0.3736	0.5586	0.4355	0.5329	1.8561	1.4328	1.482	0.2363	0.9308	1.1037	1.1412	1.3479	0.2899	1.2188	1.9026	2.6436	1.1704	1.61	0.7991	2.0152	0.8454	2.0928	1.9206	1.0692
58	histidine	Amino Acid	Histidine Metabolism	59	LC/MS Neg	355	757	154.1	5934-29-2	6274	C00135	HMDB00177	0.4733	0.3267	0.5585	0.8751	1.2362	0.5003	0.6463	0.7522	0.7941	1.1062	1.6512	1.4787	1.3484	0.4495	1.2093	1.4924	1.0104	1.3404	0.4728	1.9343	1.0824	1.1375	0.9179	0.9896	0.6125	1.1554	0.7814	1.0998	1.0753	0.9646
3230	homostachydrine*	Xenobiotics	Food Component/Plant	33009	LC/MS Pos	100001550	1199	158.2	1195-94-4	441447	C08283	HMDB33433	0.7034	0.701	0.5193	1.0408	0.9569	0.8666	0.9604	0.9897	0.9774	1.2875	1.5859	1.15	1.1626	0.7547	1.0997	1.2418	1.7086	1.1599	0.4579	1.2138	1.4212	1.2399	0.8877	0.9478	0.7117	1.1788	0.9454	1.4478	0.9693	1.0103
352	hypotaurine	Amino Acid	Methionine, Cysteine, SAM and Taurine Metabolism	590	GC/MS	358	1598.5	188	300-84-5	107812	C00519	HMDB00965	0.1341	0.1306	0.1776	0.7362	1.5552	0.2319	0.4233	1.3906	1.1654	0.6745	3.0754	1.2454	1.6562	0.1425	1.3966	1.3141	0.9771	2.12	0.181	2.8314	1.6422	1.8215	0.7658	1.2228	0.5779	1.0229	0.4708	0.6834	1.2014	0.9595
222	indoleacetate	Amino Acid	Tryptophan Metabolism	27513	GC/MS	100001034	1862	202	6505-45-9	802	C00954	HMDB00197	0.1606	0.1606	0.1606	0.1606	0.5011	0.1606	0.3856	0.2559	0.1606	0.1959	0.9698	0.3368	1.1015	0.1606	0.4762	0.6542	0.3277	0.7492	0.2919	1.2057	1.6707	1.6667	1.0302	1.6814	1.0408	2.6716	1.1328	1.8884	1.5391	1.288
2682	inosine	Nucleotide	Purine Metabolism, (Hypo)Xanthine/Inosine containing	1123	LC/MS Neg	361	1600	267.2	58-63-9	6021	C00294	HMDB00195	0.121	0.1961	0.245	0.1685	0.2898	0.2887	0.216	0.3023	0.1826	0.2233	1.795	1.3025	1.2093	0.4348	0.9218	1.1207	1.2313	1.1954	0.416	2.7502	1.2267	1.3947	1.1002	1.1807	0.8379	1.0279	0.9721	1.1141	1.0287	1.3857
310	isobutyrylcarnitine	Amino Acid	Leucine, Isoleucine and Valine Metabolism	33441	LC/MS Pos	100001055	1941	232.2	25518-49-4	168379		HMDB00736	0.4516	0.4253	0.3624	0.7621	0.9453	0.5932	0.7556	0.6842	0.7841	0.8723	1.4132	1.3705	1.0591	0.6689	1.3858	1.318	1.5806	1.2962	0.3683	1.1474	1.2359	1.1872	0.9926	1.1492	1.0074	1.2137	0.9804	1.3082	1.1458	0.9246
293	isoleucine	Amino Acid	Leucine, Isoleucine and Valine Metabolism	1125	LC/MS Pos	376	1614	132.1	73-32-5	6306	C00407	HMDB00172	0.4577	0.4764	0.5058	0.8047	0.9245	0.8691	0.7808	0.9646	0.9854	0.9169	1.8805	1.0146	1.3449	0.4583	1.1457	1.098	1.6203	1.6897	0.6739	1.4709	1.1336	1.7255	0.8551	1.5116	0.8204	1.2353	0.8595	1.1509	1.2293	1.1162
609	isoleucylglycine	Peptide	Dipeptide	40008	LC/MS Pos	100003169	1732	189.2	868-28-0	342532			1.6066	1.1649	0.8337	0.9604	2.7292	1.1951	0.7701	1.3106	0.8654	0.8728	1.166	0.6209	0.6209	0.6209	0.8115	0.8248	0.8697	0.9027	1.3645	1.103	0.8516	1.7458	0.6209	1.702	0.6209	0.6209	0.6209	1.1489	0.8595	1.0396
273	isovalerylcarnitine	Amino Acid	Leucine, Isoleucine and Valine Metabolism	34407	LC/MS Pos	100001393	2533	246.2	31023-24-2	6426851		HMDB00688	0.3657	0.3858	0.3799	0.5753	0.8245	0.5448	0.6231	0.5968	0.7119	0.8757	1.4029	1.4818	1.1217	0.5456	1.0747	1.4437	1.2341	1.3401	0.2979	1.3654	1.2534	1.2924	0.9791	1.2752	0.7776	1.242	0.9557	1.3874	1.0645	1.0209
227	kynurenine	Amino Acid	Tryptophan Metabolism	15140	LC/MS Pos	100000265	1902	209.1	2922-83-0	161166	C00328	HMDB00684	1.6278	0.6179	0.6179	0.6179	1.2863	0.8179	0.9752	0.7158	0.7121	0.6801	2.4933	0.7371	0.8679	0.6179	1.026	1.2018	1.259	0.8041	1.1888	1.0735	1.2942	1.2451	1	0.6179	0.6934	0.9474	0.6179	0.7271	1.5426	1.2226
1899	lathosterol	Lipid	Sterol	33488	GC/MS	100001105	2337	458.5	80-99-9;80-99-9	65728	C01189	HMDB01170	0.662	0.3483	0.3483	0.9138	1.3581	0.511	0.6969	0.9143	0.718	1.0232	2.2957	1.4147	1.5346	0.5355	0.8798	1.283	1.6299	1.0807	0.502	0.6704	1.2059	1.1393	0.8115	1.433	0.725	0.8787	1	1.1159	1.0403	1.4241
265	leucine	Amino Acid	Leucine, Isoleucine and Valine Metabolism	60	LC/MS Pos	397	1674	132.2	61-90-5	6106	C00123	HMDB00687	0.4705	0.3891	0.5332	0.7025	0.8517	0.5815	0.6553	0.8016	0.6931	0.7462	1.9465	1.1393	1.2858	0.3884	1.0665	1.0893	1.4239	1.1909	0.6873	1.4213	1.4104	1.5669	0.862	1.2098	0.8879	1.1248	0.9445	1.1185	1.1739	1.0555
1108	linoleate (18:2n6)	Lipid	Polyunsaturated Fatty Acid (n3 and n6)	1105	LC/MS Neg	180	5533	279.3	60-33-3	5280450	C01595	HMDB00673	0.6455	0.6646	0.5245	0.5157	0.677	0.6068	0.6014	0.6029	0.5993	0.6628	1.4569	1.354	1.3432	0.4587	1.1223	1.2261	1.0125	1.285	0.5752	1.9168	1.01	1.3531	0.9141	1.1666	0.8316	1.3763	0.99	1.1963	1.355	1.2231
1110	linolenate [alpha or gamma; (18:3n3 or 6)]	Lipid	Polyunsaturated Fatty Acid (n3 and n6)	34035	LC/MS Neg	100001337	5450	277.3		5280934	C06426	HMDB03073	0.6429	0.6117	0.5455	0.5545	0.747	0.5931	0.5957	0.5647	0.7226	0.6896	1.3409	1.2281	1.1108	0.6159	1.0885	1.0062	1.003	1.0267	0.4827	1.5936	0.8624	1.2995	0.997	1.0763	0.7094	1.165	1.0032	1.1331	1.109	1.2396
80	lysine	Amino Acid	Lysine Metabolism	1301	GC/MS	407	1836.7	317.2	56-87-1	5962	C00047	HMDB00182	0.2014	0.0851	0.1071	0.7159	1.2338	0.2711	0.4915	0.5619	0.5256	0.9355	1.4335	1.5313	1	0.2843	1.2812	1.6503	1.7576	1.0269	0.0851	2.5927	0.8635	1.4885	0.9584	1.2417	0.2492	1.2316	0.9893	1.4673	1.4883	1.5032
1038	malate	Energy	TCA Cycle	1303	GC/MS	409	1502	233	6915-15-7	525	C00149	HMDB00156	0.2171	0.1909	0.2289	0.7611	1.2874	0.3652	0.5367	0.954	0.8347	0.9661	2.4669	1.5681	2.0636	0.275	1.6814	1.9377	1.6151	2.1269	0.1741	1.9202	1.5077	1.8687	1.0163	1.351	0.5137	1.9752	0.671	1.7739	0.9837	0.945
957	mannitol	Carbohydrate	Fructose, Mannose and Galactose Metabolism	15335	GC/MS	100000277	1839	319.1	69-65-8	6251	C00392	HMDB00765	0.2903	0.2903	0.2903	0.2903	0.7131	0.6396	0.4756	0.9883	0.5682	0.575	5.905	6.1354	1.9454	0.2903	1.2224	1.2991	0.94	1.139	0.2903	16.332	1.032	1.5063	0.8673	1.9033	0.2903	1.1123	0.3314	0.7495	1.0117	0.9014
953	mannose	Carbohydrate	Fructose, Mannose and Galactose Metabolism	584	GC/MS	803	1753.5	204	3458-28-4	18950	C00159	HMDB00169	0.2316	0.1331	0.182	0.8501	1.3904	0.3464	0.5049	0.9269	1.0206	1.2528	2.4267	0.9794	1.4114	0.2199	1.1052	1.8355	1.1901	1.697	0.1388	2.003	0.8195	1.7563	0.7332	1.1267	0.5452	1.3242	0.7436	1.4094	0.7253	1.1078
1070	margarate (17:0)	Lipid	Long Chain Fatty Acid	1121	LC/MS Neg	891	5733	269.3	506-12-7	10465		HMDB02259	0.8068	0.8808	0.6304	0.7085	0.8097	1.01	0.74	0.7408	0.7259	0.8676	2.3306	1.1164	1.929	0.4219	1.4532	1.4663	1.2011	1.7857	0.4581	2.5266	0.8325	1.6496	0.8165	1.1016	0.6987	1.4448	0.99	1.2922	1.012	1.0147
325	methionine	Amino Acid	Methionine, Cysteine, SAM and Taurine Metabolism	1302	LC/MS Pos	415	1252	150.1	63-68-3	6137	C00073	HMDB00696	0.4453	0.3115	0.4115	0.6815	0.7578	0.4957	0.6675	0.8051	0.7216	0.7441	1.7688	1.0911	1.7432	0.439	1.0253	1.2203	1.9177	1.4756	0.481	1.4656	1.2505	1.7094	0.9747	1.2705	0.9642	1.1698	0.9533	1.3241	1.0291	1.1457
330	methionine sulfoxide	Amino Acid	Methionine, Cysteine, SAM and Taurine Metabolism	18374	LC/MS Pos	100000039	729	166.1	3226-65-1	158980	C02989	HMDB02005	0.935	2.1609	1.0685	0.82	1.392	1.6065	1.2434	0.7318	1.1461	1.5703	0.9311	1.3619	1.1569	1.2927	1.1875	1.0241	0.6448	0.9759	1.5871	1.1406	0.5052	0.8163	0.6013	0.7187	0.9107	0.9591	1.5989	0.9641	0.8248	0.6795
2818	methylphosphate	Nucleotide	Purine and Pyrimidine Metabolism	37070	GC/MS	100001805	1221	241	7023-27-0	13130		HMDB61711	0.1921	0.2392	0.4354	0.8312	1.3572	0.7059	0.7217	0.7904	0.58	1.9394	2.2606	1.2837	1.1596	0.349	1.2219	1.9661	1.6113	1.1413	0.3581	2.8315	0.7568	1.299	0.5787	1.1251	0.338	1.2236	0.8749	2.0202	1.131	0.7827
1469	myo-inositol	Lipid	Inositol Metabolism	19934	GC/MS	363	1924.9	217	87-89-8	892	C00137	HMDB00211	0.1578	0.1982	0.1472	0.5512	0.9449	0.3082	0.3402	0.6533	0.71	0.662	2.624	1.2529	1.4789	0.4273	0.9882	1.559	1.2829	1.5881	0.1132	2.6105	1.4464	1.8724	0.8903	1.4284	0.7354	1.5874	1.0118	1.2376	1.0521	1.426
1064	myristate (14:0)	Lipid	Long Chain Fatty Acid	1365	LC/MS Neg	519	5439	227.3	544-63-8	11005	C06424	HMDB00806	0.6068	0.7363	0.4831	0.3722	0.4921	0.3687	0.4069	0.3589	0.4363	0.4141	1.1019	1.5985	0.9975	0.6734	1.2384	1.0025	0.8695	1.139	0.6038	2.0625	1.2365	1.6149	1.2154	1.2105	0.9251	1.3274	1.2713	1.2724	1.4646	1.1937
1065	myristoleate (14:1n5)	Lipid	Long Chain Fatty Acid	32418	LC/MS Neg	100001198	5338	225.3	544-64-9	5281119	C08322	HMDB02000	0.7077	0.6109	0.5989	0.4982	0.7045	0.4778	0.4525	0.5779	0.8237	0.4962	1.0624	2.2186	1.2345	1.5991	1.1821	1.167	0.8875	0.783	0.6961	2.5305	2.0698	1.3011	1.3615	1.5308	0.8998	1.1462	0.9376	1.7508	1.6313	1.439
1296	myristoylcarnitine	Lipid	Fatty Acid Metabolism(Acyl Carnitine)	33952	LC/MS Pos	100001270	5113	372.4	18822-89-4	53477791		HMDB05066	0.1501	0.3625	0.3634	0.4462	1.0272	0.7689	0.1501	0.1501	0.4522	0.8266	1.4349	1	0.4527	0.1501	0.8015	1.3331	1.2778	0.1501	0.1501	0.8385	1.3888	1.5091	1.1353	1.7355	0.5628	1.7978	1.1311	1.9001	1.4156	0.6672
82	N6-acetyllysine	Amino Acid	Lysine Metabolism	36752	LC/MS Pos	100001734	1134	189.1	692-04-6	92832	C02727	HMDB00206	0.5051	0.6393	0.3929	0.5081	0.6602	0.8758	0.8158	0.6987	0.558	0.8436	2.5389	1.6916	1.5475	0.7621	1.4038	1.5434	1.7601	1.5731	1.0037	1.6574	1.0958	1.4307	0.8629	1.5438	0.8463	0.9963	0.9369	1.3318	1.1353	1.0094
2828	nicotinamide adenine dinucleotide (NAD+)	Cofactors and Vitamins	Nicotinate and Nicotinamide Metabolism	5278	LC/MS Pos	1310	1370	664	53-84-9	5893	C00003	HMDB00902	2.3061	2.8184	0.9065	8.0117	5.1249	0.8722	4.3035	3.0996	5.8727	5.7388	1.0327	0.9097	0.7571	1.2564	0.9406	1.153	1.5699	1.1132	0.145	0.7038	0.8484	0.9883	0.832	0.7955	0.4941	1.0117	0.665	1.0927	0.6275	0.7349
2821	nicotinate	Cofactors and Vitamins	Nicotinate and Nicotinamide Metabolism	1504	GC/MS	567	1334.1	180	59-67-6	938	C00253	HMDB01488	0.2385	0.263	0.3556	0.4103	0.7033	0.5387	0.443	0.639	0.4791	0.6857	2.1403	1.5071	1.3692	0.434	1.3486	1.4775	1.5629	1.5327	0.3767	2.5154	1.2696	1.4562	0.9785	1.2499	0.7207	1.4635	0.9418	1.4254	1.2493	1.0215
1080	nonadecanoate (19:0)	Lipid	Long Chain Fatty Acid	1356	LC/MS Neg	892	6073	297.3	646-30-0	12591	C16535	HMDB00772	0.7369	0.9031	0.8173	0.8358	0.8161	1.028	1.0103	0.8969	0.6905	1.1772	2.4885	1.2361	1.9339	0.3696	1.3041	1.441	1.3504	1.529	0.3989	2.0099	0.6652	1.3725	0.6929	1.1743	0.6742	1.0284	0.93	1.2879	0.8775	0.9897
1864	N-palmitoyl-sphingosine (d18:1/16:0)	Lipid	Sphingolipid Metabolism	44877	GC/MS	1518	2609	370.3	24696-26-2	5283564		HMDB04949	0.7705	1.0716	0.2367	0.3999	1.4509	1.1953	0.6125	0.2367	0.7742	0.4492	1.2106	0.6718	1.2367	0.5587	1	2.3654	1.5817	1.8236	0.6122	3.1249	1.1501	1.2834	0.6681	0.928	0.3471	1.0545	1.4709	0.8205	1.2298	0.6354
1290	octanoylcarnitine	Lipid	Fatty Acid Metabolism(Acyl Carnitine)	33936	LC/MS Pos	100001247	4100	288.3	3671-77-0	123701	C02838	HMDB00791	0.3362	0.4133	0.3362	0.4516	0.8289	0.3362	0.3362	0.3362	0.3362	0.3772	1.4283	1.0158	1.1603	0.3362	0.7899	1.3936	1.1057	1.2024	0.3362	0.9513	1.2841	1.8016	0.9558	1.5124	0.5176	1.4387	0.5439	2.078	0.8953	1
1074	oleate (18:1n9)	Lipid	Long Chain Fatty Acid	1359	GC/MS	442	1984.4	339.2	112-80-1	445639	C00712	HMDB00207	0.5553	0.5304	0.5298	0.6691	0.9684	0.8289	0.5808	0.7139	0.5971	0.8144	1.7907	1.2092	1.1936	0.7517	1.1293	1.3633	1.4332	1.2079	0.77	2.0723	1.0316	1.4284	0.9089	1.2713	0.755	1.3756	0.8385	1.3674	1.0773	1.0564
425	ophthalmate	Amino Acid	Glutathione Metabolism	34592	LC/MS Pos	100001311	1457	290.1	495-27-2	7018721		HMDB05765	0.7131	0.6855	0.6052	1.1242	1.3687	0.9131	0.9571	0.9597	1.0877	1.3764	1.7094	1.6854	1.2774	0.7121	1.2643	1.6349	0.668	1.3941	0.5545	1.0403	0.8633	1.0594	0.9217	0.9309	0.6835	1.1479	0.8083	1.1232	1.139	0.8513
365	ornithine	Amino Acid	Urea cycle; Arginine and Proline Metabolism	1493	GC/MS	444	1763.8	142	3184-13-2	6262	C00077	HMDB03374	0.5716	0.4649	0.2441	1	1.445	0.8505	1.4154	1.0979	0.8358	1.8456	1.6783	1.2896	0.8917	0.8244	1.1555	1.766	1.9872	0.9856	0.2441	3.0113	0.5169	1.1283	0.6246	0.9535	0.2613	1.0194	0.9117	1.381	1.0984	0.8464
1067	palmitate (16:0)	Lipid	Long Chain Fatty Acid	1336	LC/MS Neg	424	5619	255.3	57-10-3	985	C00249	HMDB00220	0.81	0.8254	0.6576	0.7059	0.7763	0.7202	0.7713	0.6363	0.6851	0.809	1.9279	1.2714	1.429	0.5183	1.3621	1.3553	1.2109	1.4595	0.6203	1.9962	0.9742	1.5765	0.94	1.1469	0.7655	1.3744	1.0258	1.3886	1.2011	1.0884
1068	palmitoleate (16:1n7)	Lipid	Long Chain Fatty Acid	33447	LC/MS Neg	452	5477	253.3	373-49-9	445638	C08362	HMDB03229	0.6233	0.6879	0.4773	0.3933	0.4893	0.4387	0.456	0.4074	0.4608	0.4917	1.2122	1.6301	1.0597	0.8253	1.0091	0.9973	0.8862	1.0027	0.6114	2.389	1.2743	1.4803	1.3935	1.0771	0.7747	1.4013	1.0219	1.3514	1.5931	1.2118
1850	palmitoyl sphingomyelin (d18:1/16:0)	Lipid	Sphingolipid Metabolism	37506	GC/MS	100002107	2524	311.3	6254-89-3	9939941			0.4181	0.4089	0.4889	0.8893	1.1823	0.6369	0.7959	0.9858	0.8558	0.8835	1.8888	1.3343	1.1109	0.4444	1.1242	1.3324	1.1973	1.3304	0.3636	1.9375	1.0342	1.3151	0.8526	1.0265	0.5474	1.2045	0.8169	1.0142	1.1575	0.921
1298	palmitoylcarnitine	Lipid	Fatty Acid Metabolism(Acyl Carnitine)	22189	LC/MS Pos	100000776	5179	400.4	6865-14-1	461	C02990	HMDB00222	0.3753	0.3753	0.3753	0.7163	0.552	0.928	0.3753	0.5334	0.4904	0.5032	0.8828	1.1443	0.882	0.3753	0.7824	0.9199	1.2702	1.072	0.7889	0.3753	1.5349	1.967	1.9236	2.4408	0.3753	3.2685	2.123	3.9632	2.7528	1.2341
2849	pantothenate	Cofactors and Vitamins	Pantothenate and CoA Metabolism	1508	LC/MS Neg	1024	1486	218.2	137-08-6	6613	C00864	HMDB00210	0.4834	0.5462	0.5484	0.8184	1.1606	0.7484	0.8359	1.0461	1.0155	1.0982	1.702	1.062	1.1246	0.6311	1.065	1.1565	1.1048	1.1152	0.451	1.9346	1.0952	1.3388	0.7651	0.9663	0.5792	1.1513	0.6844	0.8847	0.9845	0.8419
1066	pentadecanoate (15:0)	Lipid	Long Chain Fatty Acid	1361	LC/MS Neg	980	5522	241.3	1002-84-2;10002-84-2	13849	C16537	HMDB00826	0.8282	0.9061	0.6463	0.6652	0.5864	0.6696	0.6593	0.4976	0.5654	0.6748	1.4256	1.6224	1.1506	0.5091	1.2776	1.266	1.1762	1.3878	0.8162	2.6277	1.0471	1.8579	0.8598	1.1068	0.8395	1.6481	1.051	1.0489	1.5982	0.9529
115	phenethylamine (isobar with 1-phenylethanamine)	Amino Acid	Phenylalanine and Tyrosine Metabolism	38763	LC/MS Pos	100002982	2114.7	122.1		7408	C02455	HMDB02017	1.0005	0.73	0.9995	0.7501	1.8793	1.7243	1.1742	1.1037	0.9088	1.5302	7.7731	2.7607	3.6683	0.2876	1.4714	4.0912	3.816	4.7095	2.6914	4.8732	0.1569	0.6523	0.1948	0.6499	0.1025	0.1743	0.1475	0.2904	0.1019	0.2201
108	phenylalanine	Amino Acid	Phenylalanine and Tyrosine Metabolism	64	LC/MS Pos	460	2056	166.1	63-91-2	6140	C00079	HMDB00159	0.4032	0.3497	0.4687	0.6732	0.6994	0.5601	0.6791	0.727	0.6179	0.7306	1.7993	0.9826	1.083	0.4227	1.0174	1.2853	1.6341	1.161	0.5687	1.2498	1.4098	1.5682	0.9264	1.3905	0.9474	1.3552	1.1625	1.1633	1.142	1.1082
1052	phosphate	Energy	Oxidative Phosphorylation	11438	GC/MS	461	1307.7	298.9	7664-38-2	1061	C00009	HMDB01429	0.357	0.3057	0.3574	1.4219	2.7442	0.738	1.0315	1.6331	1.6214	2.9068	2.2562	0.8814	1.2992	0.2761	0.9685	1.6017	1.3445	1.1994	0.2365	1.7908	0.7497	1.1539	0.6543	0.7926	0.4201	1.1362	0.7528	1.0989	0.897	0.748
1504	phosphoethanolamine	Lipid	Phospholipid Metabolism	1600	GC/MS	1026	1737.8	299.1	1071-23-4	1015	C00346	HMDB00224	0.298	0.1247	0.1247	0.5456	1.0117	0.3865	0.8191	1.3567	0.8378	0.7978	3.0262	1.0036	2.1828	0.1247	1.37	1.3621	1.4981	2.1155	0.1247	2.9907	0.9864	1.357	0.1247	1.0872	0.8023	0.9964	0.5858	0.9609	0.9395	1.4476
235	picolinate	Amino Acid	Tryptophan Metabolism	1512	GC/MS	1022	1361.3	179.9	98-98-6	1018	C10164	HMDB02243	0.3311	0.329	0.4192	0.8729	1.1386	0.5895	0.7274	1.0292	0.9507	0.8829	1.2412	1.0753	1.1607	0.4683	1.1006	1.1581	1.1056	1.2317	0.3333	1.3941	1.0321	1.2641	0.9201	0.9708	0.7888	1.1302	0.8359	1.0564	1.0429	0.9261
98	pipecolate	Amino Acid	Lysine Metabolism	1444	LC/MS Pos	1025	1120	130.1	4043-87-2	849	C00408	HMDB00070	0.3333	0.3333	0.4773	0.4639	0.731	0.3333	0.3333	0.6773	0.4576	0.6433	5.2138	1.2863	2.4185	0.3333	2.117	2.3906	1.9715	3.1755	0.3333	0.8537	2.1309	1.3898	1	1.6889	0.6975	0.96	0.8314	1.0544	0.8143	1.1404
366	proline	Amino Acid	Urea cycle; Arginine and Proline Metabolism	1898	LC/MS Pos	480	796	116.1	147-85-3	145742	C00148	HMDB00162	0.5095	0.5137	0.4679	0.5574	0.926	0.7573	0.7052	0.7563	0.7446	0.8668	1.7154	1.1499	1.2877	0.4949	1.08	1.2107	1.7979	1.278	0.5361	1.4811	1.1417	1.5134	0.9027	1.2295	0.959	1.2161	0.9325	1.3203	1.041	1.0682
696	prolylglycine	Peptide	Dipeptide	40703	LC/MS Pos	100003674	875	173.1	2578-57-6	7408076;6426709			0.3706	0.3706	0.3706	0.6017	0.4972	0.3706	0.6311	0.5222	0.3706	0.3706	1.4241	1.2171	0.8456	0.3706	0.6184	1.0437	1.7486	0.9563	0.5421	2.0297	0.7631	1.2366	1.2468	0.9153	0.866	1.1732	1.0883	1.5697	1.1708	1.2094
1271	propionylcarnitine	Lipid	Fatty Acid Metabolism (also BCAA Metabolism)	32452	LC/MS Pos	100001162	1589	218.2	17298-37-2	107738	C03017	HMDB00824	0.527	0.5329	0.4025	0.7906	0.9738	0.5392	0.7932	0.6928	0.7866	1.0035	1.3155	1.119	0.991	0.5139	0.8714	1.1856	1.0095	1.0946	0.3213	0.9965	1.2822	1.934	1.2473	1.5804	0.8219	1.6317	1.0873	1.5019	1.5679	1.2305
2772	pseudouridine	Nucleotide	Pyrimidine Metabolism, Uracil containing	33442	LC/MS Pos	821	1180	245	1445-07-4	15047	C02067	HMDB00767	0.4371	0.4371	0.497	0.6531	0.7894	0.7907	0.9674	0.6432	0.625	0.869	1.25	1.0323	0.976	0.6965	1.3766	1.5697	2.5297	1.1098	0.4542	1.6613	0.8009	1.2443	1.3553	1.1028	0.9005	1.6453	1	1.3274	1.1296	1.2918
401	putrescine	Amino Acid	Polyamine Metabolism	1408	GC/MS	49	1705.8	174	110-60-1	1045	C00134	HMDB01414	0.252	0.2791	0.3109	0.8321	1.4132	0.3807	0.4895	1.023	1.0177	0.6865	2.3354	1.2456	1.6234	0.2657	1.4629	1.394	1.1684	1.8236	0.3431	2.4931	1.4526	1.5648	0.7151	1.1444	0.5706	0.9823	0.5829	0.7172	1.0278	0.8857
876	ribose	Carbohydrate	Pentose Metabolism	12080	GC/MS	914	1639.2	204	50-69-1	5779	C00121	HMDB00283	0.3705	0.3705	0.3705	0.8474	1.1076	0.73	0.3705	0.7463	0.4204	0.3705	4.7357	1.0273	2.4265	0.3705	0.6142	1.8831	1.9961	2.342	0.3705	3.0482	0.3705	0.5962	0.3705	0.4868	0.3705	0.3705	0.7933	1.4178	0.3705	1
867	ribose 5-phosphate	Carbohydrate	Pentose Phosphate Pathway	561	GC/MS	19	1928.4	315.1	18265-46-8;108321-05-7		C00117	HMDB01548	0.3832	0.155	0.2614	1.3554	2.9118	0.6533	1.7585	2.3251	1.0211	2.7486	2.0839	0.5108	0.9363	0.155	2.4422	0.8637	3.376	1.1837	0.1623	0.8187	0.155	1.1231	0.435	0.9868	0.6791	1.0132	1.1821	1.2812	0.5961	0.9536
872	ribulose/xylulose 5-phosphate	Carbohydrate	Pentose Phosphate Pathway	37288	GC/MS	100002179	1935	357.2			C00199		0.1158	0.1158	0.1158	1.1594	1.7297	0.4982	0.8616	0.9978	0.6721	1.7104	2.2827	1.03	1.4713	0.1401	1.7224	2.0121	2.6727	1.562	0.1158	1.9039	0.6104	0.8501	0.6057	1.1865	0.2686	0.9809	0.8538	1.4239	0.6749	1
333	S-adenosylhomocysteine (SAH)	Amino Acid	Methionine, Cysteine, SAM and Taurine Metabolism	15948	LC/MS Neg	197	1821	383.1	979-92-0	439155	C00021	HMDB00939	0.2115	0.3989	0.2248	0.6652	0.8896	0.4371	0.5015	0.5354	0.7421	1.0255	1.8214	1.4105	1.1875	0.4085	0.9888	1.2216	1.0605	1.1964	0.334	2.0743	1.2176	1.4824	1.0111	1.151	0.6048	1.6629	0.9643	1.4988	1.1543	0.9889
4	sarcosine	Amino Acid	Glycine, Serine and Threonine Metabolism	1516	GC/MS	1023	1182.9	116	107-97-1	1088	C00213	HMDB00271	0.5799	0.2381	0.4432	0.556	1.1645	0.5108	0.6632	1.0575	1.1915	0.7529	2.8675	1.2053	1.8741	0.4398	0.9921	1.4088	1.4193	1.6634	0.6997	4.7118	1.1582	1.5336	0.892	1.3503	0.7765	1.0079	0.7044	0.7273	1.275	0.6186
3301	secoisolariciresinol	Xenobiotics	Food Component/Plant	38105	LC/MS Neg	100002144	3987	361.3	29388-59-8	65373	C18167	HMDB13692	1	1	1	1	1	1	1	1	1	1	1	1	1	1	1	1	1	1	1	1	1	1	1	1	1	1	1	1	1	1
9	serine	Amino Acid	Glycine, Serine and Threonine Metabolism	1648	GC/MS	503	1389.1	204	56-45-1	5951	C00065	HMDB00187	0.1543	0.1489	0.1515	0.6424	1.0828	0.2789	0.4354	0.7823	0.7494	0.9646	2.1301	1.4789	1.3454	0.3533	1.2375	1.4818	1.4873	1.3709	0.0887	2.5464	1.065	1.2723	0.7414	1.0354	0.4586	1.1965	0.7059	1.237	1.1285	0.9473
420	S-methylglutathione	Amino Acid	Glutathione Metabolism	33944	LC/MS Pos	100001259	1610	322.1	2922-56-7	3605667	C11347		0.7539	0.7915	0.7147	1.0305	1.7032	1.0823	1.175	1.587	1.6435	1.3214	2.3508	1.3182	1.3038	0.5901	0.5901	1.077	0.7043	1.4924	0.5901	0.7817	0.8254	0.9473	0.9996	0.8436	0.5901	0.9621	0.5901	1.3724	0.9525	1
404	spermidine	Amino Acid	Polyamine Metabolism	485	LC/MS Pos	50	533	146.2	124-20-9	1102	C00315	HMDB01257	0.8425	0.7548	0.6915	1.0067	1.0737	0.9976	1.0024	1.0228	0.9774	1.2354	1.1191	1.0112	0.8409	0.7268	0.9672	0.9384	1.29	0.8698	0.6551	0.9823	1.0763	1.2758	0.9823	1.0949	0.8381	1.1189	1.162	1.2719	1.218	0.9649
402	spermine	Amino Acid	Polyamine Metabolism	603	LC/MS Pos	507	506	203.2	71-44-3	1103	C00750	HMDB01256	1.324	1.1992	0.6185	1.0278	1.0098	0.9901	1.2179	0.9788	0.803	1.4572	0.8162	0.8417	0.6505	1.0588	0.9902	0.6724	1.2542	0.6249	0.8826	0.791	0.9345	1.2872	1.0241	1.068	0.8419	1.0636	1.2657	1.2173	1.3636	0.9405
1847	sphinganine	Lipid	Sphingolipid Metabolism	17769	LC/MS Pos	313	5175	302.3	3102-56-5	3126	C00836	HMDB00269	0.444	0.444	0.444	0.6694	0.444	1.4374	0.444	0.5887	0.6254	1.346	1.6391	0.7989	0.8408	0.887	0.635	1.9485	0.8987	1.0176	0.444	0.9824	0.444	0.8545	1.0524	1.459	1.0333	1.3427	0.8858	1.3369	1.191	1.0835
1856	sphingosine	Lipid	Sphingolipid Metabolism	17747	LC/MS Pos	297	5197	300.2	123-78-4	5353955	C00319	HMDB00252	0.8992	0.763	0.9868	1.2794	0.2805	0.7514	1.904	1.2993	1.4369	1.674	0.2805	0.879	1.3076	0.2805	0.4701	1.2647	1.1132	0.2805	0.2805	0.2805	0.2805	1.3	0.2805	0.91	0.5922	0.2805	0.2805	0.2805	0.2805	1
3315	stachydrine	Xenobiotics	Food Component/Plant	34384	LC/MS Pos	100001296	860	144.1	4136-37-2	115244	C10172	HMDB04827	0.621	0.548	0.4676	0.7289	1.0938	0.7003	0.8477	0.9244	0.9394	1.2476	1.2739	1.0926	1.0761	0.6097	1.0573	1.3863	1.3906	1.1278	0.4519	1.2302	1.06	1.1099	0.8555	1.0091	0.6314	1.1141	0.8596	1.2326	0.9909	0.7901
1072	stearate (18:0)	Lipid	Long Chain Fatty Acid	1358	LC/MS Neg	439	5886	283.4	57-11-4	5281	C01530	HMDB00827	1.0492	1.0917	0.8988	0.9932	0.9661	1.0371	1.0842	0.8912	0.7801	0.9218	1.6499	1.0466	1.1796	0.5893	1.1002	1.1324	1.0615	1.378	0.6162	1.5275	0.8048	1.1831	0.8842	0.9413	0.7714	1.003	0.9916	1.1142	0.997	0.9567
1101	stearidonate (18:4n3)	Lipid	Polyunsaturated Fatty Acid (n3 and n6)	33969	LC/MS Neg	100001229	5381	275.3	111174-40-4	5312508	C16300	HMDB06547	0.4615	0.5071	0.4864	0.4077	0.6196	0.4857	0.505	0.4034	0.5314	0.5784	1.9165	1.2453	1.2871	0.5818	1.1545	1.0891	1.1678	1.0915	0.5561	1.8622	1.0397	1.4764	0.9603	1.3637	0.7213	1.3217	0.8283	1.3376	1.0996	1.2491
1851	stearoyl sphingomyelin (d18:1/18:0)	Lipid	Sphingolipid Metabolism	19503	GC/MS	1538	2645	311.3	85187-10-6;85187-10-6	6453725	C00550	HMDB01348	0.3163	0.4798	0.3163	1.7507	1.444	0.3163	1.1009	1.0052	0.8152	0.9948	1.8052	0.6806	0.637	0.3935	1.135	1.2613	0.9833	1.2463	0.4836	2.721	0.8333	0.3163	0.9066	1.1965	0.3163	1.5117	0.4	0.3163	0.3163	1.2421
1300	stearoylcarnitine	Lipid	Fatty Acid Metabolism(Acyl Carnitine)	34409	LC/MS Pos	100001391	5300	428.4	18822-91-8	6426855		HMDB00848	0.3084	0.3084	0.3084	0.4719	0.9475	0.7028	0.7953	0.4453	0.5057	1.6271	1.4012	0.8101	0.8541	0.3084	0.3969	1.3464	1.0525	1.0853	0.3084	0.7631	0.8192	2.2241	1.2989	1.7701	1.23	2.2558	1.303	1.878	1.5808	0.9061
1924	stigmasterol	Lipid	Sterol	21183	GC/MS	100000923	2359	255.3	83-48-7	5280794	C05442	HMDB00937	0.4069	0.4834	0.6914	0.8294	1.2083	0.6932	1.2387	1.2002	0.7153	0.7856	1.3068	0.7076	1.0293	0.7567	0.9601	1.2396	1.2128	0.9136	0.406	1.7736	1.4357	1.6736	1.33	1.2045	0.603	0.9247	0.9707	1.2325	1.128	1.3315
1036	succinate	Energy	TCA Cycle	1437	GC/MS	252	1348	247	110-15-6	1110	C00042	HMDB00254	0.2164	0.2026	0.1782	0.9333	1.4226	0.451	0.6035	0.8179	0.9798	1.3254	1.765	1.6333	0.9373	0.3244	1.0202	1.3476	1.2697	1.4441	0.0887	2.4235	1.2114	1.664	0.9534	1.2161	0.4533	1.3155	0.6667	1.3991	1.3312	0.9308
1035	succinylcarnitine	Energy	TCA Cycle	37058	LC/MS Pos	100001948	1401	262.1					0.7319	0.9071	0.9569	1.2686	1.2242	1.1238	1.4652	1.2381	1.2044	0.9474	1.2999	1.0409	0.9731	1.105	1.0158	1.1737	1.4656	1.2522	0.8082	1.1533	0.9842	0.8797	0.8376	0.9562	0.636	0.979	0.818	1.1723	0.959	0.6054
353	taurine	Amino Acid	Methionine, Cysteine, SAM and Taurine Metabolism	32975	LC/MS Pos	512	687	126.1	107-35-7	1123	C00245	HMDB00251	0.8118	0.7907	0.7194	0.8241	1.0471	0.8244	0.9559	0.907	0.9374	0.9767	1.0051	1.2373	1.1299	0.9231	1.0087	1.2252	0.9564	1.1209	0.5966	1.0751	1.0745	1.0795	1.0373	0.9394	0.9637	1.1715	0.9949	1.1888	1.0308	1.1946
14	threonine	Amino Acid	Glycine, Serine and Threonine Metabolism	1284	LC/MS Pos	564	713	120.1	72-19-5	6288	C00188	HMDB00167	0.6151	0.6317	0.5571	0.7988	0.9057	0.7369	0.8105	0.8228	0.6963	0.9685	1.4853	1.34	1.3612	0.7491	1.0263	1.3646	1.5606	1.2099	0.5793	1.3395	1.2434	1.3729	0.9687	1.0678	0.7675	1.3321	0.9737	1.4205	1.1526	1.033
2813	thymidine	Nucleotide	Pyrimidine Metabolism, Thymine containing	39539	LC/MS Neg	872	1935	284.8	50-89-5	5789	C00214	HMDB00273	0.4665	0.5618	0.9277	0.6542	1.204	0.8043	0.5501	0.9003	0.7891	0.708	1.592	0.9734	1.4846	0.6756	1.1513	0.8876	1.0585	1.428	1.0266	2.3648	1.2841	1.456	0.967	1.2292	0.9122	1.0341	0.7384	1.0774	1.1319	1.4455
2810	thymidine 3'-monophosphate	Nucleotide	Pyrimidine Metabolism, Thymine containing	37122	LC/MS Neg	100001938	984	321	40705-89-3	5463			0.3966	0.3966	0.5043	0.988	1.3693	0.3966	0.4909	0.5963	0.9546	1.4374	1.1946	1.0816	0.8913	0.4154	0.9433	1.1768	0.9207	1.0636	0.3966	1.5063	1.2791	1.0742	1.2621	0.9894	0.7905	1.4828	1	1.5182	1.6195	0.8898
2809	thymidine 5'-monophosphate	Nucleotide	Pyrimidine Metabolism, Thymine containing	12023	LC/MS Neg	1248	924	321.1	33430-62-5	9700	C00364	HMDB01227	0.7191	0.6676	0.7024	0.8778	0.9906	1.0378	0.869	0.9274	0.7995	1.0407	1.5161	1.0709	1.3509	0.5876	1.2083	1.2479	1.4623	1.0438	0.9568	1.4715	0.7858	1.1505	0.7985	0.9236	0.723	1.3458	1.0094	1.1502	0.8211	1.3182
384	trans-4-hydroxyproline	Amino Acid	Urea cycle; Arginine and Proline Metabolism	1366	GC/MS	1001	1537	140	51-35-4	5810	C01157	HMDB00725	0.3703	0.2758	0.3096	0.7821	0.8924	0.254	0.269	0.7441	0.5447	0.7539	1.6229	1.1444	1.0668	0.5503	0.921	1.1443	1.6085	1.0828	0.0734	2.4704	1.1028	1.6346	0.9332	1.308	0.7747	1.2933	1.1642	1.8769	1.7533	1.2141
2841	trigonelline (N'-methylnicotinate)	Cofactors and Vitamins	Nicotinate and Nicotinamide Metabolism	32401	LC/MS Pos	100001092	757	138.1	535-83-1	5570	C01004	HMDB00875	0.7483	0.7941	0.6895	0.9174	1.2311	0.9727	1.0005	0.9397	1.0248	1.1956	1.5025	1.431	1.1724	0.8196	1.075	1.3685	1.4939	1.1369	0.5605	1.1102	0.9854	1.2647	0.8652	0.9136	0.8326	1.1708	0.9995	1.3167	0.9715	0.9607
220	tryptamine	Amino Acid	Tryptophan Metabolism	6104	LC/MS Pos	1095	2323	161.1	61-54-1	1150	C00398	HMDB00303	0.5168	0.4844	0.8358	0.9114	2.1463	1.9339	0.9352	1.2888	1	1.4072	4.5334	4.4742	4.4365	0.7683	1.7612	4.197	3.4068	3.4472	1.2722	6.224	0.6407	0.5245	0.6482	0.6088	0.4844	0.6312	0.4844	0.5127	0.4844	0.9325
217	tryptophan	Amino Acid	Tryptophan Metabolism	54	LC/MS Pos	565	2445	205.1	73-22-3	6305	C00078	HMDB00929	0.4482	0.3857	0.4649	0.7251	0.9774	0.6492	0.6663	0.8494	0.8024	0.874	1.7364	0.9508	1.1264	0.4287	1.0845	1.2329	1.351	1.1647	0.527	1.2722	1.1703	1.49	0.8369	1.3638	0.8709	1.1508	1.1352	1.1731	1.2014	1.0226
251	tryptophan betaine	Amino Acid	Tryptophan Metabolism	37097	LC/MS Pos	100001743	2464	247.1	20671-76-5	442106	C09213	HMDB61115	0.3494	0.3674	0.2942	0.557	0.716	0.4749	0.6008	0.4773	0.5489	0.7672	1.6499	1.3536	1.1053	0.4753	0.957	1.5265	1.2402	1.1752	0.3309	1.0983	1.1599	1.3402	0.9111	1.2972	0.8282	1.339	1.2377	1.2093	1.312	1.043
745	tryptophylglycine	Peptide	Dipeptide	43028	LC/MS Pos	100003609	2351	262.2	7360-09-0	263471			0.4655	0.3424	0.3761	0.6564	0.8134	0.5059	0.6697	0.5641	0.6701	0.9805	2.2991	1.0769	1.8078	0.4616	1.5181	1.988	3.6691	1.9392	0.7999	1.9373	0.846	2.2353	0.6108	2.0634	0.9583	1.4715	1.5522	1.5894	1.0195	1.6973
129	tyramine	Amino Acid	Phenylalanine and Tyrosine Metabolism	1603	LC/MS Pos	1133	1503	138.1	60-19-5	5610	C00483	HMDB00306	0.4509	0.8313	0.7818	0.5208	2.5258	2.0005	0.8054	1.2797	0.8707	1.6777	6.8023	5.196	5.2652	0.3187	2.5501	5.6154	3.4897	5.2032	1.1903	6.2974	0.374	0.3551	0.3187	1.1293	0.3785	0.7857	0.5008	0.6185	0.3187	0.4319
123	tyrosine	Amino Acid	Phenylalanine and Tyrosine Metabolism	1299	LC/MS Pos	815	1516	182.1	60-18-4	6057	C00082	HMDB00158	0.4694	0.4746	0.5127	0.8396	1.1018	0.6621	0.7445	0.9859	0.8314	0.8105	1.5303	1.0769	1.3986	0.4568	1.0141	1.2339	1.6152	1.3853	0.6186	1.2284	1.3112	1.4681	0.9	1.239	0.9424	1.4468	0.7709	1.0739	1.1401	0.9219
986	UDP-N-acetylglucosamine/galactosamine	Carbohydrate	Nucleotide Sugar	38673	LC/MS Neg	100002957	661	606.1					0.7416	0.4982	0.4889	0.9838	1.0756	0.828	0.6682	0.7905	0.6204	1.0162	1.8737	1.1821	0.9712	0.6954	0.9447	1.4038	0.9542	1.3537	0.442	1.6472	1.0762	1.4598	1.0531	1.1453	0.6697	1.9338	0.7527	1.3044	1.0714	1.1807
1202	undecanedioate	Lipid	Fatty Acid, Dicarboxylate	35671	LC/MS Neg	100001617	2376	215.1	1852-04-6	15816		HMDB00888	0.4198	0.8199	0.686	0.686	0.6147	0.8006	0.7402	0.5258	0.5656	0.4895	2.2088	1.3618	1.3757	0.5108	0.9131	1.2055	1.1334	1.0313	0.9401	3.8712	1.3068	1.9849	1.1014	1.2647	0.8784	1.1641	1.0312	1.0234	1.2736	0.9766
2771	uracil	Nucleotide	Pyrimidine Metabolism, Uracil containing	605	GC/MS	825	1370.4	241	66-22-8	1174	C00106	HMDB00300	0.1017	0.0913	0.1787	0.3333	0.5601	0.3135	0.3899	0.5034	0.4439	0.5124	2.2161	1.3415	1.6174	0.3389	1.3459	1.6418	1.5408	1.8822	0.2047	2.3591	1.2882	1.6184	0.8912	1.2224	0.6739	1.2169	0.7993	1.3294	1.1088	1.1677
2691	urate	Nucleotide	Purine Metabolism, (Hypo)Xanthine/Inosine containing	1604	LC/MS Neg	1134	769	167.1	69-93-2;120K5305	1175	C00366	HMDB00289	0.8865	0.219	0.743	0.5071	1.1763	0.6939	0.219	0.9709	1.0731	0.6557	1.5359	1.1245	1.4453	0.219	0.3607	1.2631	1.2617	0.6477	0.219	1.9094	1.2732	1.0385	1.0291	1.9462	0.219	0.8623	0.635	0.219	0.219	0.8131
2770	uridine	Nucleotide	Pyrimidine Metabolism, Uracil containing	606	LC/MS Neg	535	1430	243.1	58-96-8	6029	C00299	HMDB00296	0.4279	0.4112	0.5471	0.6184	0.6883	0.52	0.5549	0.758	0.7207	0.5658	1.3454	0.9893	0.9678	0.5609	1.0864	1.0107	1.1527	1.0807	0.6597	1.4785	1.205	1.3107	1.0419	1.1067	1.0314	1.2257	0.9645	1.2045	1.2932	1.1123
2766	uridine monophosphate (5' or 3')	Nucleotide	Pyrimidine Metabolism, Uracil containing	39879	LC/MS Pos	100003366	1079	325	58-97-9	6030		HMDB00288	1.5166	1.273	1.1245	2.0378	2.3101	1.8894	1.6192	2.2848	2.0788	2.8205	1.1988	0.9132	0.8837	0.7288	1.1097	0.4103	0.8665	1.0048	0.6491	0.6663	1.0398	1.1071	0.7219	0.945	0.8672	0.8344	0.8697	0.9952	0.8424	0.7721
1288	valerylcarnitine	Lipid	Fatty Acid Metabolism(Acyl Carnitine)	34406	LC/MS Pos	100001394	2584	246.2		6426903		HMDB13128	0.2901	0.2613	0.2527	0.4183	0.9948	0.4837	0.4627	0.4747	0.6363	0.8184	1.5575	1.4869	1.0052	0.2838	0.7339	1.436	1.0777	1.1125	0.132	1.0498	1.3378	2.0583	1.1532	1.5906	0.5925	1.5505	0.8321	1.8148	1.3463	1.1216
307	valine	Amino Acid	Leucine, Isoleucine and Valine Metabolism	1649	LC/MS Pos	566	1040	118.1	72-18-4	6287	C00183	HMDB00883	0.4312	0.47	0.4177	0.5743	0.8247	0.6739	0.663	0.7162	0.7383	0.8563	1.5743	1.1787	1.2318	0.4559	1.0144	1.2227	1.6428	1.3138	0.5631	1.3352	1.1602	1.4401	0.8442	1.1054	0.847	1.1776	0.9906	1.3335	1.1085	1.0094

## Sheet: Pathway Heat Map
	Institute Of Oceanology Chinese Academy Of Sciences Novelbio-10-15VW-oyster
	Heat map of statistically significant biochemicals profiled in this study. Red and green shaded cells indicate p≤0.05 (red indicates that the mean values are significantly higher for that comparison; green values significantly lower). Light red and light green shaded cells indicate 0.05<p<0.10 (light red indicates that the mean values trend higher for that comparison; light green values trend low…										Fold of Change				Statistical Values
										X	Welch's Two-Sample t-Test			X	Welch's Two-Sample t-Test						X	Mean Values				% Filled Values
											Middle	Late	Late		Middle		Late		Late			Early	Middle	Late		Early	Middle	Late		Super Pathway	Sub Pathway	Chemical ID	CAS	RI	Mass
															Early		Early		Middle
		Super Pathway	Sub Pathway	Biochemical Name	Platform	Comp ID	KEGG	HMDB	PUBCHEM	X	Early	Early	Middle	X	p-value	q-value	p-value	q-value	p-value	q-value	X				X				X
	1	Amino Acid	Glycine, Serine and Threonine Metabolism	glycine	GC/MS	11777	C00037	HMDB00123	750		2.23	2.31	1.03		0.0152	0.0009	0.001	0.0005	0.5312	0.716		0.5104	1.1379	1.1776		100	100	100		Amino Acid	Glycine, Serine and Threonine Metabolism	340	56-40-6	1166	101.9
	4			sarcosine	GC/MS	1516	C00213	HMDB00271	1088		2.41	1.4	0.58		0.0091	0.0006	0.0486	0.0144	0.127	0.4534		0.7158	1.7282	1.0044		100	100	100		Amino Acid	Glycine, Serine and Threonine Metabolism	1023	107-97-1	1182.9	116
	6			betaine	LC/MS pos	3141	C00719	HMDB00043	247		1.35	1.36	1.01		0.0725	0.0028	0.0079	0.0031	0.7812	0.754		0.8443	1.1421	1.1483		100	100	100		Amino Acid	Glycine, Serine and Threonine Metabolism	799	107-43-7	721	118.2
	9			serine	GC/MS	1648	C00065	HMDB00187	5951		2.51	1.82	0.72		0.0419	0.0018	0.0122	0.0043	0.8005	0.754		0.539	1.352	0.9788		100	100	100		Amino Acid	Glycine, Serine and Threonine Metabolism	503	56-45-1	1389.1	204
	14			threonine	LC/MS pos	1284	C00188	HMDB00167	6288		1.59	1.5	0.94		0.0021	0.0002	0.0001	7.6189e-05	0.7802	0.754		0.7544	1.2016	1.1332		100	100	100		Amino Acid	Glycine, Serine and Threonine Metabolism	564	72-19-5	713	120.1
	27		Alanine and Aspartate Metabolism	alanine	GC/MS	1126	C00041	HMDB00161	5950		2.15	1.76	0.82		0.0355	0.0016	0.0113	0.004	0.8695	0.7676		0.5658	1.2169	0.9981		100	100	100		Amino Acid	Alanine and Aspartate Metabolism	811	56-41-7	1147.6	115.9
	30			aspartate	LC/MS neg	443	C00049	HMDB00191	5960		2.02	2.19	1.08		0.0012	0.0002	1.9505e-06	3.4795e-06	0.3434	0.6475		0.5427	1.0979	1.1902		100	100	100		Amino Acid	Alanine and Aspartate Metabolism	234	56-84-8	643	132.1
	32			asparagine	LC/MS pos	512	C00152	HMDB00168	6267		1.23	1.17	0.94		0.0037	0.0003	0.003	0.0014	0.3933	0.6475		0.8687	1.0712	1.0122		100	100	100		Amino Acid	Alanine and Aspartate Metabolism	917	70-47-3	669	133.1
	41		Glutamate Metabolism	glutamate	LC/MS pos	57	C00025	HMDB00148	611		1.1	1.11	1.01		0.4885	0.0143	0.0956	0.0266	0.7196	0.7415		0.9169	1.005	1.0135		100	100	100		Amino Acid	Glutamate Metabolism	561	56-86-0	700	148.1
	42			glutamine	LC/MS pos	53	C00064	HMDB00641	5961		1.13	0.92	0.81		0.3679	0.011	0.3122	0.0771	0.1163	0.4534		0.9676	1.0961	0.8921		100	100	100		Amino Acid	Glutamate Metabolism	563	56-85-9	684	147.2
	46			gamma-aminobutyrate (GABA)	GC/MS	1416	C00334	HMDB00112	119		1.17	0.62	0.53		0.2226	0.0071	0.6369	0.1447	0.2677	0.6475		1.4082	1.6444	0.8751		80	80	90		Amino Acid	Glutamate Metabolism	141	56-12-2	1539.7	304.1
	58		Histidine Metabolism	histidine	LC/MS neg	59	C00135	HMDB00177	6274		1.7	1.35	0.79		0.0228	0.0011	0.0273	0.0087	0.3836	0.6475		0.7269	1.2387	0.9816		100	100	100		Amino Acid	Histidine Metabolism	355	5934-29-2	757	154.1
	61			3-methylhistidine	LC/MS neg	15677	C01152	HMDB00479	64969		1.38	1.24	0.9		0.1621	0.0054	0.0461	0.014	0.9123	0.7755		0.8422	1.1643	1.0483		100	100	100		Amino Acid	Histidine Metabolism	100000042	368-16-1	911	168.1
	80		Lysine Metabolism	lysine	GC/MS	1301	C00047	HMDB00182	5962		2.47	2.24	0.91		0.0498	0.0021	0.0081	0.0032	0.776	0.754		0.5129	1.2643	1.1481		100	90	100		Amino Acid	Lysine Metabolism	407	56-87-1	1836.7	317.2
	82			N6-acetyllysine	LC/MS pos	36752	C02727	HMDB00206	92832		2.38	1.72	0.72		5.4449e-06	1.1338e-05	6.2837e-05	4.8039e-05	0.0266	0.2113		0.6498	1.5482	1.1189		100	100	100		Amino Acid	Lysine Metabolism	100001734	692-04-6	1134	189.1
	87			2-aminoadipate	GC/MS	6146	C00956	HMDB00510	469		4.34	2.75	0.63		0.0071	0.0005	0.0072	0.0029	0.5519	0.716		0.4148	1.7982	1.1394		100	90	100		Amino Acid	Lysine Metabolism	381	542-32-5;1118-90-7	1686.5	260.1
	90			glutarate (pentanedioate)	GC/MS	396	C00489	HMDB00661	743		1.37	1.08	0.78		0.1148	0.0041	0.8302	0.1818	0.2269	0.6009		0.9177	1.2612	0.9888		100	100	100		Amino Acid	Lysine Metabolism	339	110-94-1	1433.6	261
	91			glutarylcarnitine (C5)	LC/MS pos	35439		HMDB13130	71464488		1.57	1.31	0.84		0.0001	5.2002e-05	0.0082	0.0032	0.0395	0.2491		0.7655	1.2016	1.0064		100	100	100		Amino Acid	Lysine Metabolism	100001593	102636-82-8	1565	276.1
	98			pipecolate	LC/MS pos	1444	C00408	HMDB00070	849		4.2	2.45	0.58		0.0029	0.0003	1.2691e-05	1.3583e-05	0.3728	0.6475		0.4784	2.0093	1.1708		70	80	100		Amino Acid	Lysine Metabolism	1025	4043-87-2	1120	130.1
	108		Phenylalanine and Tyrosine Metabolism	phenylalanine	LC/MS pos	64	C00079	HMDB00159	6140		1.9	2.06	1.09		0.0026	0.0003	1.7542e-06	3.303e-06	0.3465	0.6475		0.5909	1.1204	1.2173		100	100	100		Amino Acid	Phenylalanine and Tyrosine Metabolism	460	63-91-2	2056	166.1
	115			phenethylamine (isobar with 1-phenylethanamine)	LC/MS pos	38763	C02455	HMDB02017	7408		3.06	0.23	0.07		0.0118	0.0007	8.0767e-06	9.7251e-06	1.8412e-06	0.0003		1.1801	3.6142	0.2691		100	100	100		Amino Acid	Phenylalanine and Tyrosine Metabolism	100002982		2114.7	122.1
	123			tyrosine	LC/MS pos	1299	C00082	HMDB00158	6057		1.56	1.51	0.97		0.019	0.001	0.0021	0.001	0.9315	0.7806		0.7432	1.1558	1.1214		100	100	100		Amino Acid	Phenylalanine and Tyrosine Metabolism	815	60-18-4	1516	182.1
	129			tyramine	LC/MS pos	1603	C00483	HMDB00306	5610		3.57	0.44	0.12		0.0056	0.0004	0.0036	0.0016	8.8192e-05	0.0032		1.1744	4.1928	0.5211		100	100	80		Amino Acid	Phenylalanine and Tyrosine Metabolism	1133	60-19-5	1503	138.1
	156			3-methoxytyrosine	LC/MS pos	12017		HMDB01434	1670		2.75	1.13	0.41		0.0042	0.0004	0.4131	0.0985	0.0096	0.0988		0.4141	1.1398	0.4694		10	70	40		Amino Acid	Phenylalanine and Tyrosine Metabolism	1342	300-48-1	1765	212.1
	217		Tryptophan Metabolism	tryptophan	LC/MS pos	54	C00078	HMDB00929	6305		1.59	1.67	1.05		0.0204	0.0011	0.0003	0.0002	0.4837	0.7014		0.6843	1.0875	1.1415		100	100	100		Amino Acid	Tryptophan Metabolism	565	73-22-3	2445	205.1
	220			tryptamine	LC/MS pos	6104	C00398	HMDB00303	1150		3.01	0.52	0.17		0.001	0.0002	0.0056	0.0024	1.8222e-05	0.0013		1.146	3.4521	0.5952		90	100	80		Amino Acid	Tryptophan Metabolism	1095	61-54-1	2323	161.1
	222			indoleacetate	GC/MS	27513	C00954	HMDB00197	802		2.73	6.78	2.49		0.0022	0.0002	1.7225e-09	2.7654e-08	0.0006	0.0153		0.2302	0.6273	1.561		40	100	100		Amino Acid	Tryptophan Metabolism	100001034	6505-45-9	1862	202
	227			kynurenine	LC/MS pos	15140	C00328	HMDB00684	161166		1.3	1.14	0.88		0.1481	0.005	0.363	0.0874	0.5267	0.716		0.8669	1.1269	0.9908		70	90	90		Amino Acid	Tryptophan Metabolism	100000265	2922-83-0	1902	209.1
	235			picolinate	GC/MS	1512	C10164	HMDB02243	1018		1.41	1.37	0.97		0.1096	0.0039	0.0271	0.0087	0.7957	0.754		0.727	1.0269	0.9967		100	100	100		Amino Acid	Tryptophan Metabolism	1022	98-98-6	1361.3	179.9
	251			tryptophan betaine	LC/MS pos	37097	C09213	HMDB61115	442106		2.12	2.27	1.07		0.0024	0.0002	2.7541e-06	4.574e-06	0.393	0.6475		0.5153	1.0912	1.1678		100	100	100		Amino Acid	Tryptophan Metabolism	100001743	20671-76-5	2464	247.1
	265		Leucine, Isoleucine and Valine Metabolism	leucine	LC/MS pos	60	C00123	HMDB00687	6106		1.81	1.77	0.98		0.0045	0.0004	1.9578e-05	1.8859e-05	0.8254	0.7583		0.6425	1.1639	1.1354		100	100	100		Amino Acid	Leucine, Isoleucine and Valine Metabolism	397	61-90-5	1674	132.2
	273			isovalerylcarnitine	LC/MS pos	34407		HMDB00688	6426851		1.92	1.91	0.99		0.0072	0.0005	3.5317e-05	2.9843e-05	0.6766	0.7415		0.5883	1.1308	1.1248		100	100	100		Amino Acid	Leucine, Isoleucine and Valine Metabolism	100001393	31023-24-2	2533	246.2
	276			beta-hydroxyisovalerate	GC/MS	12129		HMDB00754	69362		1.76	1.41	0.8		0.0404	0.0018	0.0447	0.0138	0.5421	0.716		0.6727	1.186	0.9498		70	90	100		Amino Acid	Leucine, Isoleucine and Valine Metabolism	1442	625-08-1	1251.5	130.9
	277			beta-hydroxyisovaleroylcarnitine	LC/MS pos	35433					1.53	1	0.65		0.0032	0.0003	0.8567	0.1846	0.0029	0.0534		0.9484	1.4543	0.9509		100	100	100		Amino Acid	Leucine, Isoleucine and Valine Metabolism	100001594	99159-87-2	1683	262.1
	279			3-methylglutarylcarnitine (C6)	LC/MS pos	37060		HMDB00552	128145		2.62	1.7	0.65		7.779e-06	1.2148e-05	8.0678e-05	5.6316e-05	0.0116	0.1057		0.6285	1.6449	1.0699		70	100	100		Amino Acid	Leucine, Isoleucine and Valine Metabolism	100001742	102673-95-0	1900	290.1
	293			isoleucine	LC/MS pos	1125	C00407	HMDB00172	6306		1.61	1.51	0.94		0.0192	0.001	0.0031	0.0014	0.9293	0.7806		0.7686	1.2397	1.1637		100	100	100		Amino Acid	Leucine, Isoleucine and Valine Metabolism	376	73-32-5	1614	132.1
	299			2-methylbutyrylcarnitine (C5)	LC/MS pos	35431		HMDB00378	6426901		2.23	2.35	1.05		0.0027	0.0003	7.6514e-06	9.6978e-06	0.4237	0.6792		0.4964	1.1053	1.1647		100	100	100		Amino Acid	Leucine, Isoleucine and Valine Metabolism	100001509	31023-25-3	2439	246.1
	307			valine	LC/MS pos	1649	C00183	HMDB00883	6287		1.81	1.73	0.96		0.003	0.0003	3.7592e-05	3.0687e-05	0.9506	0.7825		0.6366	1.1533	1.1017		100	100	100		Amino Acid	Leucine, Isoleucine and Valine Metabolism	566	72-18-4	1040	118.1
	310			isobutyrylcarnitine	LC/MS pos	33441		HMDB00736	168379		1.75	1.68	0.96		0.0076	0.0005	0.0003	0.0002	0.8686	0.7676		0.6636	1.1608	1.1145		100	100	100		Amino Acid	Leucine, Isoleucine and Valine Metabolism	100001055	25518-49-4	1941	232.2
	325		Methionine, Cysteine, SAM and Taurine Metabolism	methionine	LC/MS pos	1302	C00073	HMDB00696	6137		2.09	1.95	0.93		0.0033	0.0003	3.3246e-05	2.8594e-05	0.9167	0.7756		0.6042	1.2628	1.1791		100	100	100		Amino Acid	Methionine, Cysteine, SAM and Taurine Metabolism	415	63-68-3	1252	150.1
	330			methionine sulfoxide	LC/MS pos	18374	C02989	HMDB02005	158980		0.89	0.68	0.76		0.4997	0.0145	0.0154	0.0053	0.0311	0.216		1.2675	1.1303	0.8579		100	100	100		Amino Acid	Methionine, Cysteine, SAM and Taurine Metabolism	100000039	3226-65-1	729	166.1
	333			S-adenosylhomocysteine (SAH)	LC/MS neg	15948	C00021	HMDB00939	439155		2.08	2.08	1		0.0103	0.0006	0.0008	0.0004	0.6481	0.7415		0.5632	1.1704	1.1736		100	100	100		Amino Acid	Methionine, Cysteine, SAM and Taurine Metabolism	197	979-92-0	1821	383.1
	340			2-aminobutyrate	GC/MS	1577	C02261	HMDB00650	439691		2.03	2.01	0.99		0.0185	0.001	0.001	0.0005	0.6722	0.7415		0.5827	1.1821	1.1711		100	100	100		Amino Acid	Methionine, Cysteine, SAM and Taurine Metabolism	1128	1492-24-6	1215.7	130
	342			cysteine	GC/MS	31453	C00097	HMDB00574	5862		2.57	3.1	1.21		0.0214	0.0011	0.0008	0.0004	0.355	0.6475		0.4225	1.0862	1.3111		100	90	100		Amino Acid	Methionine, Cysteine, SAM and Taurine Metabolism	800	52-90-4;56-89-3	1560.1	218
	352			hypotaurine	GC/MS	590	C00519	HMDB00965	107812		2.26	1.57	0.69		0.0794	0.003	0.0475	0.0143	0.7764	0.754		0.6619	1.494	1.0368		100	100	100		Amino Acid	Methionine, Cysteine, SAM and Taurine Metabolism	358	300-84-5	1598.5	188
	353			taurine	LC/MS pos	32975	C00245	HMDB00251	1123		1.17	1.21	1.04		0.0771	0.003	0.0005	0.0003	0.4794	0.7014		0.8794	1.0278	1.0675		100	100	100		Amino Acid	Methionine, Cysteine, SAM and Taurine Metabolism	512	107-35-7	687	126.1
	362		Urea cycle; Arginine and Proline Metabolism	arginine	LC/MS pos	1638	C00062	HMDB00517	232		1.92	2.1	1.1		5.1427e-05	3.2125e-05	3.3783e-07	8.771e-07	0.2948	0.6475		0.5541	1.0624	1.1646		100	100	100		Amino Acid	Urea cycle; Arginine and Proline Metabolism	231	1119-34-2	650	175.2
	365			ornithine	GC/MS	1493	C00077	HMDB03374	6262		1.42	0.89	0.63		0.2821	0.0088	0.82	0.1803	0.1734	0.5195		0.9771	1.3834	0.8741		100	90	100		Amino Acid	Urea cycle; Arginine and Proline Metabolism	444	3184-13-2	1763.8	142
	366			proline	LC/MS pos	1898	C00148	HMDB00162	145742		1.77	1.66	0.94		0.0055	0.0004	3.6126e-05	2.9999e-05	0.989	0.791		0.6805	1.2032	1.1324		100	100	100		Amino Acid	Urea cycle; Arginine and Proline Metabolism	480	147-85-3	796	116.1
	367			citrulline	LC/MS pos	2132	C00327	HMDB00904	9750		1.64	1.61	0.98		0.0199	0.0011	0.0039	0.0017	0.9354	0.7806		0.658	1.0789	1.0569		30	70	90		Amino Acid	Urea cycle; Arginine and Proline Metabolism	391	372-75-8	715	176.1
	374			dimethylarginine (SDMA + ADMA)	LC/MS pos	36808	C03626	HMDB01539	123831		2.39	2.28	0.95		2.9696e-05	2.3188e-05	1.9518e-05	1.8859e-05	0.8128	0.754		0.5585	1.3375	1.2747		90	100	100		Amino Acid	Urea cycle; Arginine and Proline Metabolism	100001810	102783-24-4	812	203.2
	384			trans-4-hydroxyproline	GC/MS	1366	C01157	HMDB00725	5810		2.25	2.51	1.12		0.0746	0.0029	8.552e-05	5.8565e-05	0.3169	0.6475		0.5196	1.1685	1.3055		100	100	100		Amino Acid	Urea cycle; Arginine and Proline Metabolism	1001	51-35-4	1537	140
	401		Polyamine Metabolism	putrescine	GC/MS	1408	C00134	HMDB01414	1045		2.12	1.44	0.68		0.0314	0.0015	0.052	0.0154	0.3675	0.6475		0.6685	1.4155	0.9644		100	100	100		Amino Acid	Polyamine Metabolism	49	110-60-1	1705.8	174
	402			spermine	LC/MS pos	603	C00750	HMDB01256	1103		0.81	1.04	1.28		0.0633	0.0026	0.5992	0.1381	0.0085	0.0965		1.0626	0.8583	1.1006		100	100	100		Amino Acid	Polyamine Metabolism	507	71-44-3	506	203.2
	404			spermidine	LC/MS pos	485	C00315	HMDB01257	1102		0.98	1.15	1.17		0.7586	0.021	0.0566	0.0165	0.0419	0.255		0.9605	0.9401	1.1003		100	100	100		Amino Acid	Polyamine Metabolism	50	124-20-9	533	146.2
	405			5-methylthioadenosine (MTA)	LC/MS pos	1419	C00170	HMDB01173	439176		1.66	1.23	0.74		0.0078	0.0005	0.058	0.0167	0.1049	0.4534		0.8234	1.3671	1.011		100	100	100		Amino Acid	Polyamine Metabolism	212	2457-80-9	2427	298.1
	417		Glutathione Metabolism	glutathione, oxidized (GSSG)	LC/MS pos	38783	C00127	HMDB03337	65359		0.17	0.3	1.75		1.3713e-06	6.9527e-06	1.5976e-05	1.6031e-05	0.0395	0.2491		3.0914	0.5283	0.9223		100	100	100		Amino Acid	Glutathione Metabolism	448	103239-24-3	1535	307.3
	419			cysteine-glutathione disulfide	LC/MS pos	35159		HMDB00656	4247235		1.14	1.18	1.03		0.431	0.0127	0.1111	0.0302	0.547	0.716		0.9301	1.059	1.0934		100	100	100		Amino Acid	Glutathione Metabolism	100001437	13081-14-6	821	427.1
	420			S-methylglutathione	LC/MS pos	33944	C11347		3605667		0.91	0.77	0.84		0.4254	0.0126	0.0803	0.0227	0.5935	0.716		1.1803	1.0798	0.9083		100	80	90		Amino Acid	Glutathione Metabolism	100001259	2922-56-7	1610	322.1
	424			5-oxoproline	LC/MS neg	1494	C01879	HMDB00267	7405		1.92	1.12	0.58		0.0281	0.0014	0.5593	0.1301	0.0769	0.3635		0.801	1.5363	0.8983		100	100	100		Amino Acid	Glutathione Metabolism	1021	98-79-3	744	128.2
	425			ophthalmate	LC/MS pos	34592		HMDB05765	7018721		1.22	0.97	0.8		0.3189	0.0098	0.96	0.2028	0.2583	0.6475		0.9791	1.194	0.9529		100	100	100		Amino Acid	Glutathione Metabolism	100001311	495-27-2	1457	290.1
	432	Peptide	Gamma-glutamyl Amino Acid	gamma-glutamylalanine	LC/MS pos	37063		HMDB29142	440103		2.89	3.06	1.06		0.001	0.0002	6.9624e-09	4.7905e-08	0.3642	0.6475		0.3897	1.1269	1.1921		100	100	100		Peptide	Gamma-glutamyl Amino Acid	100001843	5875-41-2	1108	219
	434			gamma-glutamylglutamate	LC/MS pos	36738	C05282	HMDB11737	92865		2.44	2.99	1.22		0.006	0.0004	6.3726e-07	1.5346e-06	0.1378	0.4577		0.4175	1.019	1.2478		100	100	100		Peptide	Gamma-glutamyl Amino Acid	331	1116-22-9	1036	277.1
	435			gamma-glutamylglutamine	LC/MS pos	2730	C05283	HMDB11738	150914		1.44	1.43	0.99		0.0492	0.0021	0.0094	0.0035	0.8257	0.7583		0.7493	1.0826	1.0718		100	100	100		Peptide	Gamma-glutamyl Amino Acid	1140	10148-81-9	806	276.1
	438			gamma-glutamylisoleucine*	LC/MS pos	34456		HMDB11170	14253342		4.12	3.78	0.92		0.0006	0.0001	1.6469e-08	8.8136e-08	0.6871	0.7415		0.3396	1.3983	1.283		100	100	100		Peptide	Gamma-glutamyl Amino Acid	100001485		2644	261.2
	439			gamma-glutamylleucine	LC/MS pos	18369		HMDB11171	151023		4.52	4.3	0.95		0.0003	7.2682e-05	9.5633e-09	5.7576e-08	0.5726	0.716		0.329	1.4868	1.4158		100	100	100		Peptide	Gamma-glutamyl Amino Acid	1268	2566-39-4	2744	261.2
	441			gamma-glutamylmethionine	LC/MS neg	37539		HMDB29155	7009567		3.36	4.12	1.23		0.0162	0.0009	6.8264e-05	5.1373e-05	0.198	0.5482		0.2748	0.9235	1.1313		70	80	100		Peptide	Gamma-glutamyl Amino Acid	100001313	17663-87-5	1277	277.2
	442			gamma-glutamylphenylalanine	LC/MS pos	33422		HMDB00594	111299		3.85	4.13	1.07		2.6078e-05	2.3188e-05	6.7399e-09	4.7905e-08	0.3926	0.6475		0.3289	1.2666	1.3596		100	100	100		Peptide	Gamma-glutamyl Amino Acid	100000491	7432-24-8	2846	295.1
	443			gamma-glutamylthreonine*	LC/MS pos	33364		HMDB29159			2.94	3.15	1.07		0.0001	5.2002e-05	6.0023e-06	8.2599e-06	0.3596	0.6475		0.3972	1.1692	1.2505		100	100	100		Peptide	Gamma-glutamyl Amino Acid	100001314	5652-48-2	977	249.1
	445			gamma-glutamyltyrosine	LC/MS pos	2734		HMDB11741	94340		4.95	4.57	0.92		8.5057e-05	4.4277e-05	4.7744e-10	1.1498e-08	0.7235	0.7415		0.261	1.291	1.1929		90	100	100		Peptide	Gamma-glutamyl Amino Acid	1102	7432-23-7	2073	311.2
	446			gamma-glutamylvaline	LC/MS pos	32393		HMDB11172	7015683		3.61	3.64	1.01		0.0002	5.2002e-05	4.0769e-08	1.7754e-07	0.4843	0.7014		0.3725	1.3458	1.3561		100	100	100		Peptide	Gamma-glutamyl Amino Acid	100001126	2746-34-1	2040	247.2
	575		Dipeptide	glycylleucine	LC/MS pos	34398	C02155	HMDB00759	92843		0.91	1.2	1.32		0.6902	0.0193	0.215	0.0547	0.0776	0.3635		0.9746	0.889	1.1727		90	90	100		Peptide	Dipeptide	100001258	869-19-2	2236	189.1
	585			glycylvaline	LC/MS pos	18357		HMDB28854	97417		0.86	0.86	1		0.342	0.0103	0.3384	0.0823	0.9657	0.7837		1.0685	0.9206	0.9205		100	70	80		Peptide	Dipeptide	100000487	1963-21-9	1572	175.1
	609			isoleucylglycine	LC/MS pos	40008			342532		0.72	0.8	1.1		0.0774	0.003	0.2159	0.0547	0.7238	0.7415		1.2309	0.8905	0.9831		100	70	70		Peptide	Dipeptide	100003169	868-28-0	1732	189.2
	696			prolylglycine	LC/MS pos	40703			7408076;6426709		2.41	2.51	1.04		0.0011	0.0002	1.9131e-08	9.214e-08	0.4531	0.7014		0.4476	1.0796	1.1239		50	90	100		Peptide	Dipeptide	100003674	2578-57-6	875	173.1
	745			tryptophylglycine	LC/MS pos	43028			263471		2.89	2.32	0.8		0.0004	8.9225e-05	0.0001	9.3672e-05	0.5022	0.7106		0.6044	1.7497	1.4044		100	100	100		Peptide	Dipeptide	100003609	7360-09-0	2351	262.2
	842	Carbohydrate	Glycolysis, Gluconeogenesis, and Pyruvate Metabolism	glucose	GC/MS	38507	C00031	HMDB00122	79025		2.96	1.62	0.55		0.0254	0.0013	0.0168	0.0057	0.3484	0.6475		0.6707	1.9877	1.0881		100	100	100		Carbohydrate	Glycolysis, Gluconeogenesis, and Pyruvate Metabolism	572	50-99-7	1866.8	204.1
	856			3-phosphoglycerate	GC/MS	40264	C00597	HMDB00807	724		1.33	1.51	1.13		0.3349	0.0102	0.0843	0.0237	0.4746	0.7014		0.7693	1.0231	1.158		80	80	100		Carbohydrate	Glycolysis, Gluconeogenesis, and Pyruvate Metabolism	132	80731-10-8	1754	357.1
	862			glycerate	GC/MS	1572	C00258	HMDB00139	752		2.02	2.01	1		0.0091	0.0006	0.0016	0.0008	0.7347	0.7418		0.5767	1.1633	1.1597		100	100	100		Carbohydrate	Glycolysis, Gluconeogenesis, and Pyruvate Metabolism	1052	600-19-1	1360.7	189
	867		Pentose Phosphate Pathway	ribose 5-phosphate	GC/MS	561	C00117	HMDB01548			0.92	0.62	0.67		0.8359	0.0229	0.5521	0.1291	0.7303	0.7415		1.3574	1.2533	0.8405		90	100	90		Carbohydrate	Pentose Phosphate Pathway	19	18265-46-8;108321-05-7	1928.4	315.1
	872			ribulose/xylulose 5-phosphate	GC/MS	37288	C00199				1.87	1.06	0.57		0.1855	0.0061	0.317	0.0779	0.4628	0.7014		0.7977	1.4913	0.8455		80	90	100		Carbohydrate	Pentose Phosphate Pathway	100002179		1935	357.2
	876		Pentose Metabolism	ribose	GC/MS	12080	C00121	HMDB00283	5779		3.3	1.08	0.33		0.0081	0.0005	0.8426	0.1828	0.0115	0.1057		0.5704	1.8814	0.6146		60	80	50		Carbohydrate	Pentose Metabolism	914	50-69-1	1639.2	204
	889			arabitol	GC/MS	15964	C01904	HMDB00568	94154		2.41	2.16	0.9		0.061	0.0025	0.0011	0.0006	0.5631	0.716		0.5965	1.4347	1.2857		80	90	100		Carbohydrate	Pentose Metabolism	100000012	7643-75-6	1687.5	217
	895			fucose	GC/MS	15821	C01018	HMDB00174	19466		1.36	1.63	1.2		0.2539	0.0079	0.0061	0.0025	0.1765	0.5203		0.7128	0.9668	1.1613		100	100	100		Carbohydrate	Pentose Metabolism	918	2438-80-4	1682.2	204
	953		Fructose, Mannose and Galactose Metabolism	mannose	GC/MS	584	C00159	HMDB00169	18950		1.9	1.5	0.79		0.1315	0.0046	0.0539	0.0158	0.9638	0.7837		0.6839	1.3007	1.0291		100	100	100		Carbohydrate	Fructose, Mannose and Galactose Metabolism	803	3458-28-4	1753.5	204
	957			mannitol	GC/MS	15335	C00392	HMDB00765	6251		6.93	1.9	0.27		0.0139	0.0008	0.0224	0.0073	0.159	0.4925		0.5121	3.5499	0.9706		60	80	100		Carbohydrate	Fructose, Mannose and Galactose Metabolism	100000277	69-65-8	1839	319.1
	982		Nucleotide Sugar	guanosine 5'-diphospho-fucose	LC/MS neg	15903					1.15	1.58	1.37		0.4775	0.014	0.0042	0.0018	0.0468	0.2591		0.7672	0.8808	1.2086		70	70	100		Carbohydrate	Nucleotide Sugar	335	15839-70-0	797	588.1
	986			UDP-N-acetylglucosamine/galactosamine	LC/MS neg	38673					1.49	1.51	1.02		0.0428	0.0018	0.0061	0.0025	0.7707	0.754		0.7711	1.1468	1.1647		100	100	100		Carbohydrate	Nucleotide Sugar	100002957		661	606.1
	1035	Energy	TCA Cycle	succinylcarnitine	LC/MS pos	37058					1.02	0.8	0.78		0.7628	0.021	0.0238	0.0077	0.0076	0.0965		1.1068	1.1288	0.8827		100	100	100		Energy	TCA Cycle	100001948		1401	262.1
	1036			succinate	GC/MS	1437	C00042	HMDB00254	1110		1.72	1.56	0.91		0.2214	0.0071	0.042	0.0131	0.7219	0.7415		0.7131	1.2254	1.1141		100	100	100		Energy	TCA Cycle	252	110-15-6	1348	247
	1038			malate	GC/MS	1303	C00149	HMDB00156	525		2.5	1.99	0.8		0.0312	0.0015	0.0083	0.0032	0.8482	0.7672		0.6342	1.5829	1.2606		100	100	100		Energy	TCA Cycle	409	6915-15-7	1502	233
	1052		Oxidative Phosphorylation	phosphate	GC/MS	11438	C00009	HMDB01429	1061		0.9	0.64	0.71		0.9636	0.0263	0.4909	0.1159	0.4874	0.7014		1.3117	1.1854	0.8403		100	100	100		Energy	Oxidative Phosphorylation	461	7664-38-2	1307.7	298.9
	1064	Lipid	Long Chain Fatty Acid	myristate (14:0)	LC/MS neg	1365	C06424	HMDB00806	11005		2.41	2.72	1.13		1.717e-05	1.7876e-05	5.5756e-09	4.7905e-08	0.1916	0.5387		0.4675	1.1287	1.2732		100	100	100		Lipid	Long Chain Fatty Acid	519	544-63-8	5439	227.3
	1065			myristoleate (14:1n5)	LC/MS neg	32418	C08322	HMDB02000	5281119		2.25	2.37	1.05		0.0002	5.6194e-05	3.4601e-07	8.771e-07	0.5172	0.716		0.5948	1.3361	1.4068		100	100	100		Lipid	Long Chain Fatty Acid	100001198	544-64-9	5338	225.3
	1066			pentadecanoate (15:0)	LC/MS neg	1361	C16537	HMDB00826	13849		1.98	1.79	0.91		0.0012	0.0002	8.0304e-05	5.6316e-05	0.7253	0.7415		0.6699	1.3259	1.201		100	100	100		Lipid	Long Chain Fatty Acid	980	1002-84-2;10002-84-2	5522	241.3
	1067			palmitate (16:0)	LC/MS neg	1336	C00249	HMDB00220	985		1.78	1.55	0.87		0.0053	0.0004	8.7765e-05	5.871e-05	0.6054	0.716		0.7397	1.3151	1.1481		100	100	100		Lipid	Long Chain Fatty Acid	424	57-10-3	5619	255.3
	1068			palmitoleate (16:1n7)	LC/MS neg	33447	C08362	HMDB03229	445638		2.36	2.55	1.08		3.8276e-05	2.6567e-05	4.7163e-09	4.7905e-08	0.3604	0.6475		0.4926	1.1623	1.2579		100	100	100		Lipid	Long Chain Fatty Acid	452	373-49-9	5477	253.3
	1070			margarate (17:0)	LC/MS neg	1121		HMDB02259	10465		1.85	1.37	0.74		0.0369	0.0017	0.0086	0.0033	0.3843	0.6475		0.792	1.4689	1.0853		100	100	100		Lipid	Long Chain Fatty Acid	891	506-12-7	5733	269.3
	1071			10-heptadecenoate (17:1n7)	LC/MS neg	33971		HMDB60038	5312435		1.99	2.03	1.02		0.0011	0.0002	1.783e-06	3.303e-06	0.6318	0.7307		0.5621	1.1158	1.1436		100	100	100		Lipid	Long Chain Fatty Acid	100001278	29743-97-3	5558	267.3
	1072			stearate (18:0)	LC/MS neg	1358	C01530	HMDB00827	5281		1.16	0.99	0.86		0.3687	0.011	0.8585	0.1846	0.3377	0.6475		0.9713	1.1281	0.9647		100	100	100		Lipid	Long Chain Fatty Acid	439	57-11-4	5886	283.4
	1074			oleate (18:1n9)	GC/MS	1359	C00712	HMDB00207	445639		1.9	1.64	0.86		0.0001	4.9978e-05	7.9252e-05	5.6316e-05	0.3149	0.6475		0.6788	1.2921	1.111		100	100	100		Lipid	Long Chain Fatty Acid	442	112-80-1	1984.4	339.2
	1076			cis-vaccenate (18:1n7)	GC/MS	33970	C08367	HMDB03231	5282761		1.9	1.78	0.94		0.002	0.0002	9.596e-06	1.1273e-05	0.9505	0.7825		0.6312	1.1972	1.1222		100	100	100		Lipid	Long Chain Fatty Acid	100001228	506-17-2	1987	339.3
	1080			nonadecanoate (19:0)	LC/MS neg	1356	C16535	HMDB00772	12591		1.58	1.09	0.69		0.1592	0.0053	0.5198	0.1221	0.2703	0.6475		0.8912	1.4061	0.9693		100	100	100		Lipid	Long Chain Fatty Acid	892	646-30-0	6073	297.3
	1081			10-nonadecenoate (19:1n9)	LC/MS neg	33972		HMDB13622	5312513		2.19	1.77	0.81		0.0095	0.0006	1.057e-05	1.1839e-05	0.6673	0.7415		0.66	1.4422	1.1674		100	100	100		Lipid	Long Chain Fatty Acid	100001277	73033-09-7	5775	295.4
	1083			arachidate (20:0)	LC/MS neg	44679	C06425	HMDB02212	10467		1.14	0.86	0.76		0.7094	0.0198	0.1413	0.0374	0.2187	0.5877		1.0241	1.1719	0.8851		100	100	100		Lipid	Long Chain Fatty Acid	893	506-30-9	6282	311.3
	1086			eicosenoate (20:1)	LC/MS neg	33587		HMDB02231	5282768		2.15	1.66	0.77		0.0183	0.001	0.0003	0.0002	0.6072	0.716		0.6418	1.38	1.0669		100	100	100		Lipid	Long Chain Fatty Acid	100001335		5955	309.4
	1090			behenate (22:0)	GC/MS	12125	C08281	HMDB00944	8215		1.33	0.95	0.72		0.1131	0.004	0.8029	0.178	0.0629	0.3192		0.9873	1.3119	0.9387		100	100	100		Lipid	Long Chain Fatty Acid	314	112-85-6	2143	397.4
	1091			erucate (22:1n9)	LC/MS neg	1552	C08316	HMDB02068	5281116		1.63	1.06	0.65		0.0827	0.0031	0.8371	0.1824	0.1322	0.4534		0.8698	1.4198	0.925		100	100	100		Lipid	Long Chain Fatty Acid	1087	112-86-7	6273.3	337.4
	1101		Polyunsaturated Fatty Acid (n3 and n6)	stearidonate (18:4n3)	LC/MS neg	33969	C16300	HMDB06547	5312508		2.4	2.29	0.95		9.395e-05	4.5145e-05	1.5286e-07	5.2589e-07	0.9911	0.791		0.4986	1.1952	1.1398		100	100	100		Lipid	Polyunsaturated Fatty Acid (n3 and n6)	100001229	111174-40-4	5381	275.3
	1102			eicosapentaenoate (EPA; 20:5n3)	LC/MS neg	18467	C06428	HMDB01999	446284		1.69	1.33	0.79		0.0086	0.0006	0.0088	0.0033	0.2465	0.6435		0.8865	1.4982	1.1811		100	100	100		Lipid	Polyunsaturated Fatty Acid (n3 and n6)	2050	10-2005-9;10417-94-4	5442	301.3
	1103			docosapentaenoate (n3 DPA; 22:5n3)	LC/MS neg	32504	C16513	HMDB01976	6441454		2.5	2.16	0.87		0.002	0.0002	4.9576e-06	7.6975e-06	0.8119	0.754		0.526	1.3133	1.137		100	100	100		Lipid	Polyunsaturated Fatty Acid (n3 and n6)	100001181	2234-74-4	5574	329.4
	1104			docosahexaenoate (DHA; 22:6n3)	LC/MS neg	19323	C06429	HMDB02183	445580		1.99	1.67	0.84		0.0014	0.0002	7.5125e-06	9.6978e-06	0.4583	0.7014		0.6754	1.3413	1.1292		100	100	100		Lipid	Polyunsaturated Fatty Acid (n3 and n6)	100000665	6217-54-5	5518	327.3
	1105			docosatrienoate (22:3n3)	LC/MS neg	32417	C16534	HMDB02823	5312556		2.02	1.83	0.9		0.0053	0.0004	1.5204e-05	1.558e-05	0.8953	0.7755		0.5944	1.2003	1.0853		100	100	100		Lipid	Polyunsaturated Fatty Acid (n3 and n6)	100001195	59708-86-0	5825	333.4
	1108			linoleate (18:2n6)	LC/MS neg	1105	C01595	HMDB00673	5280450		1.93	1.87	0.97		0.002	0.0002	1.6427e-07	5.2744e-07	0.8377	0.7616		0.61	1.1751	1.1416		100	100	100		Lipid	Polyunsaturated Fatty Acid (n3 and n6)	180	60-33-3	5533	279.3
	1110			linolenate [alpha or gamma; (18:3n3 or 6)]	LC/MS neg	34035	C06426	HMDB03073	5280934		1.67	1.69	1.01		0.0022	0.0002	1.2794e-06	2.8009e-06	0.7182	0.7415		0.6267	1.0496	1.0594		100	100	100		Lipid	Polyunsaturated Fatty Acid (n3 and n6)	100001337		5450	277.3
	1112			dihomo-linolenate (20:3n3 or n6)	LC/MS neg	35718	C03242	HMDB02925	5280581		2	1.75	0.87		0.0034	0.0003	1.3574e-05	1.4212e-05	0.7188	0.7415		0.6549	1.3109	1.1462		100	100	100		Lipid	Polyunsaturated Fatty Acid (n3 and n6)	100001739	17046-59-2	5600	305.4
	1113			arachidonate (20:4n6)	LC/MS neg	1110	C00219	HMDB01043	444899		2.04	1.6	0.78		0.0049	0.0004	0.0002	0.0001	0.383	0.6475		0.7342	1.4999	1.1735		100	100	100		Lipid	Polyunsaturated Fatty Acid (n3 and n6)	229	506-32-1	5525	303.4
	1115			docosapentaenoate (n6 DPA; 22:5n6)	LC/MS neg	37478	C16513	HMDB01976	6441454		2.15	1.99	0.93		0.001	0.0002	2.7005e-05	2.4541e-05	0.8784	0.7681		0.6473	1.39	1.2871		100	100	100		Lipid	Polyunsaturated Fatty Acid (n3 and n6)	100001580	25182-74-5	5625	329.4
	1116			docosadienoate (22:2n6)	LC/MS neg	32415	C16533	HMDB61714	5282807		1.8	1.58	0.88		0.0191	0.001	2.327e-06	4.0028e-06	0.8345	0.7616		0.6655	1.198	1.0497		100	100	100		Lipid	Polyunsaturated Fatty Acid (n3 and n6)	100001182	7370-49-2	6017	335.4
	1117			dihomo-linoleate (20:2n6)	LC/MS neg	17805	C16525	HMDB05060	6439848		2.04	1.97	0.97		0.0067	0.0005	3.1883e-07	8.771e-07	0.7541	0.7531		0.6006	1.2269	1.1858		100	100	100		Lipid	Polyunsaturated Fatty Acid (n3 and n6)	1231	2091-39-6	5722	307.3
	1168		Fatty Acid, Branched	13-methylmyristate	LC/MS neg	38293			151014		1.83	2.15	1.17		0.0002	5.272e-05	4.4235e-08	1.7754e-07	0.1219	0.4534		0.6393	1.1724	1.3737		100	100	100		Lipid	Fatty Acid, Branched	100002344	2485-71-4	5498	241.3
	1171			15-methylpalmitate	LC/MS neg	38768			17903417		1.68	1.46	0.87		0.0056	0.0004	0.0081	0.0032	0.4671	0.7014		0.7877	1.3204	1.1476		100	100	100		Lipid	Fatty Acid, Branched	100002945		5698	269.4
	1174			17-methylstearate	LC/MS neg	38296			3083779		1.98	1.35	0.68		0.0478	0.002	0.0231	0.0075	0.3301	0.6475		0.8439	1.6724	1.1376		100	100	100		Lipid	Fatty Acid, Branched	100002356	2724-59-6	5987	297.4
	1187		Fatty Acid, Dicarboxylate	2-hydroxyglutarate	GC/MS	37253	C02630	HMDB00606	43		2.8	1.19	0.43		0.0042	0.0004	0.6208	0.1417	0.0145	0.1259		0.8707	2.4343	1.035		100	100	100		Lipid	Fatty Acid, Dicarboxylate	100002070	40951-21-1	1576	247
	1202			undecanedioate	LC/MS neg	35671		HMDB00888	15816		2.29	1.89	0.82		0.0025	0.0003	5.557e-06	8.1105e-06	0.7075	0.7415		0.6348	1.4552	1.2005		100	100	100		Lipid	Fatty Acid, Dicarboxylate	100001617	1852-04-6	2376	215.1
	1241		Fatty Acid, Amino	2-aminoheptanoate	LC/MS pos	43761			227939		1.37	1.46	1.06		0.0642	0.0026	0.0058	0.0024	0.4477	0.6997		0.7148	0.9811	1.0438		80	90	100		Lipid	Fatty Acid, Amino	100004542	1115-90-8	2524.2	146.2
	1268		Fatty Acid Metabolism (also BCAA Metabolism)	butyrylcarnitine	LC/MS pos	32412	C02862	HMDB02013	439829		2.34	2.3	0.98		0.0205	0.0011	0.0005	0.0003	0.6073	0.716		0.5179	1.2122	1.1927		100	100	100		Lipid	Fatty Acid Metabolism (also BCAA Metabolism)	100001054	25576-40-3	2007	232.2
	1271			propionylcarnitine	LC/MS pos	32452	C03017	HMDB00824	107738		1.34	1.97	1.47		0.1393	0.0047	2.5237e-05	2.3376e-05	0.0159	0.1322		0.7042	0.9418	1.3885		100	100	100		Lipid	Fatty Acid Metabolism (also BCAA Metabolism)	100001162	17298-37-2	1589	218.2
	1285		Fatty Acid Metabolism(Acyl Carnitine)	acetylcarnitine	LC/MS pos	32198	C02571	HMDB00201	1		1.17	0.84	0.71		0.2002	0.0065	0.0786	0.0224	0.0097	0.0988		0.9973	1.1699	0.8348		100	100	100		Lipid	Fatty Acid Metabolism(Acyl Carnitine)	100000802	5080-50-2	1203	204.2
	1288			valerylcarnitine	LC/MS pos	34406		HMDB13128	6426903		1.94	2.63	1.36		0.0781	0.003	4.9362e-05	3.8975e-05	0.1316	0.4534		0.5093	0.9875	1.3398		100	100	100		Lipid	Fatty Acid Metabolism(Acyl Carnitine)	100001394		2584	246.2
	1289			hexanoylcarnitine	LC/MS pos	32328		HMDB00705	6426853		2.57	3.74	1.46		0.0048	0.0004	8.3929e-07	1.9249e-06	0.0897	0.41		0.4294	1.104	1.6069		100	100	100		Lipid	Fatty Acid Metabolism(Acyl Carnitine)	100000781	6920-35-0	3174	260.2
	1290			octanoylcarnitine	LC/MS pos	33936	C02838	HMDB00791	123701		2.38	2.94	1.24		0.0009	0.0001	2.8429e-05	2.5356e-05	0.3295	0.6475		0.4088	0.972	1.2027		50	80	100		Lipid	Fatty Acid Metabolism(Acyl Carnitine)	100001247	3671-77-0	4100	288.3
	1292			decanoylcarnitine	LC/MS pos	33941		HMDB00651	10245190		1.04	1.8	1.73		0.7178	0.0199	0.0023	0.0011	0.0039	0.0597		0.6601	0.6851	1.188		50	40	90		Lipid	Fatty Acid Metabolism(Acyl Carnitine)	100001251	1492-27-9	4700	316.3
	1296			myristoylcarnitine	LC/MS pos	33952		HMDB05066	53477791		1.62	2.82	1.75		0.3354	0.0102	0.0005	0.0003	0.029	0.216		0.4697	0.7589	1.3243		80	70	100		Lipid	Fatty Acid Metabolism(Acyl Carnitine)	100001270	18822-89-4	5113	372.4
	1298			palmitoylcarnitine	LC/MS pos	22189	C02990	HMDB00222	461		1.63	4.13	2.54		0.0129	0.0008	7.5683e-05	5.523e-05	0.0035	0.0577		0.5225	0.8493	2.1583		70	80	90		Lipid	Fatty Acid Metabolism(Acyl Carnitine)	100000776	6865-14-1	5179	400.4
	1300			stearoylcarnitine	LC/MS pos	34409		HMDB00848	6426855		1.3	2.38	1.83		0.2865	0.0089	0.0003	0.0002	0.0058	0.0814		0.6421	0.8326	1.5266		80	80	100		Lipid	Fatty Acid Metabolism(Acyl Carnitine)	100001391	18822-91-8	5300	428.4
	1312		Carnitine Metabolism	deoxycarnitine	LC/MS pos	36747	C01181	HMDB01161	134		1.18	1.18	1		0.2509	0.0079	0.1108	0.0302	0.8522	0.7672		0.8616	1.0164	1.0183		100	100	100		Lipid	Carnitine Metabolism	100001662	6249-56-5	759	146.1
	1313			carnitine	LC/MS pos	15500	C00318	HMDB00062	10917		1.21	1.09	0.9		0.1364	0.0047	0.2305	0.0581	0.4479	0.6997		0.9121	1.1062	0.996		100	100	100		Lipid	Carnitine Metabolism	100000007	461-05-2	702	162.2
	1321		Fatty Acid, Monohydroxy	4-hydroxybutyrate (GHB)	GC/MS	34585	C00989	HMDB00710	10413		1.55	1.33	0.86		0.0145	0.0008	0.1702	0.0443	0.2702	0.6475		0.8087	1.2511	1.0726		70	100	100		Lipid	Fatty Acid, Monohydroxy	100001507	502-85-2	1277	233.1
	1326			2-hydroxypalmitate	LC/MS neg	35675		HMDB31057	92836		0.98	0.7	0.71		0.5298	0.0152	0.0056	0.0024	0.1478	0.4718		1.1227	1.0966	0.781		100	100	100		Lipid	Fatty Acid, Monohydroxy	100001579	764-67-0	5508	271.3
	1327			2-hydroxystearate	LC/MS neg	17945	C03045		69417		0.96	0.8	0.83		0.5932	0.0168	0.0319	0.01	0.3126	0.6475		1.1551	1.1051	0.9185		100	100	100		Lipid	Fatty Acid, Monohydroxy	1239	629-22-1	5705	299.4
	1350			13-HODE + 9-HODE	LC/MS neg	37752			43013		2.21	2.05	0.93		0.0015	0.0002	2.9245e-05	2.561e-05	0.9703	0.7837		0.5627	1.2416	1.152		100	100	100		Lipid	Fatty Acid, Monohydroxy	100002196		5270	295.2
	1435		Eicosanoid	12-HEPE	LC/MS neg	37534		HMDB10202	10041593		1.77	1.03	0.59		0.0335	0.0016	0.747	0.1666	0.0463	0.2591		0.8861	1.5664	0.9167		100	100	100		Lipid	Eicosanoid	100002165	81187-21-5	5236	317.3
	1443			12-HETE	LC/MS neg	37536		HMDB06111	5312983		1.92	1.55	0.81		0.0132	0.0008	0.0025	0.0012	0.5546	0.716		0.6847	1.3113	1.0643		100	100	100		Lipid	Eicosanoid	100002167	71030-37-0;73837-14-6	5295	319.3
	1469		Inositol Metabolism	myo-inositol	GC/MS	19934	C00137	HMDB00211	892		2.98	2.72	0.91		0.0136	0.0008	0.0003	0.0002	0.6691	0.7415		0.4673	1.3925	1.2688		100	100	100		Lipid	Inositol Metabolism	363	87-89-8	1924.9	217
	1498		Phospholipid Metabolism	choline phosphate	LC/MS pos	34396	C00588	HMDB01565	1014		1.29	0.94	0.72		0.0804	0.003	0.39	0.0934	0.0307	0.216		0.9744	1.2599	0.9133		100	100	100		Lipid	Phospholipid Metabolism	267	72556-74-2	695	184.1
	1499			cytidine 5'-diphosphocholine	LC/MS pos	34418	C00307	HMDB01413	13804		0.81	0.66	0.82		0.033	0.0015	4.3049e-05	3.4556e-05	0.0565	0.295		1.236	0.9975	0.8134		100	100	100		Lipid	Phospholipid Metabolism	1220	33818-15-4	777	489.1
	1500			glycerophosphorylcholine (GPC)	LC/MS pos	15990	C00670	HMDB00086	71920		1.63	1.24	0.76		0.0108	0.0007	0.0318	0.01	0.1497	0.4718		0.8099	1.318	1.0049		100	100	100		Lipid	Phospholipid Metabolism	100000269	28319-77-9	694	258.1
	1503			ethanolamine	GC/MS	34285	C00189	HMDB00149	700		1.19	1.21	1.02		0.2525	0.0079	0.1238	0.0335	0.8125	0.754		0.8679	1.0314	1.0491		100	100	100		Lipid	Phospholipid Metabolism	420	141-43-5	1074	102
	1504			phosphoethanolamine	GC/MS	1600	C00346	HMDB00224	1015		2.51	1.47	0.59		0.1079	0.0039	0.1659	0.0434	0.5298	0.716		0.6302	1.5798	0.9288		90	80	90		Lipid	Phospholipid Metabolism	1026	1071-23-4	1737.8	299.1
	1506			glycerophosphoethanolamine	LC/MS pos	37455	C01233	HMDB00114	123874		1.62	1.57	0.97		0.0002	5.272e-05	9.9576e-06	1.1419e-05	0.86	0.7676		0.6826	1.1053	1.0688		100	100	100		Lipid	Phospholipid Metabolism	100001620	33049-08-0	699	216.1
	1665		Lysolipid	1-palmitoyl-GPC (16:0)	LC/MS pos	33955		HMDB10382	86554		1.47	1.43	0.97		0.1315	0.0046	0.0454	0.0139	0.8946	0.7755		0.8135	1.1966	1.1638		100	100	100		Lipid	Lysolipid	100001263	17364-16-8	5671	496.4
	1728			1-stearoyl-GPI (18:0)	LC/MS neg	19324		HMDB61696			1.4	1.34	0.96		0.1378	0.0047	0.1333	0.0359	0.9112	0.7755		0.7171	1.0044	0.963		80	90	100		Lipid	Lysolipid	100000656	796963-93-4	5800	599.4
	1738			1-stearoyl-GPS (18:0)*	LC/MS neg	45966			9547101		0.64	0.55	0.85		0.0071	0.0005	0.0007	0.0004	0.05	0.269		1.6844	1.0769	0.9185		100	100	100		Lipid	Lysolipid	100004327		5798.7	524.4
	1795		Lysoplasmalogen	1-(1-enyl-stearoyl)-GPE (P-18:0)*	LC/MS neg	39271					2.26	2	0.89		0.0028	0.0003	0.0113	0.004	0.4942	0.7056		0.6366	1.4401	1.2753		100	100	100		Lipid	Lysoplasmalogen	100003001		6500	464.4
	1797		Glycerolipid Metabolism	glycerol	LC/MS pos	15122	C00116	HMDB00131	753		2.73	2.32	0.85		0.0004	8.9225e-05	1.7558e-06	3.303e-06	0.721	0.7415		0.5831	1.5902	1.3516		100	100	100		Lipid	Glycerolipid Metabolism	1254	56-81-5	760	93.1
	1798			glycerol 3-phosphate	GC/MS	15365	C00093	HMDB00126	754		2.06	1.43	0.69		0.0395	0.0018	0.0579	0.0167	0.4233	0.6792		0.6866	1.4153	0.9826		100	100	100		Lipid	Glycerolipid Metabolism	100000258	29849-82-9	1719.7	357.1
	1803			glycerophosphoglycerol	GC/MS	48857	C03274		439964		2.82	1.88	0.67		0.0363	0.0017	0.0056	0.0024	0.7032	0.7415		0.5689	1.6048	1.0697		100	100	100		Lipid	Glycerolipid Metabolism	100001619		1969	357.3
	1804		Monoacylglycerol	1-myristoylglycerol (14:0)	GC/MS	35625	C01885	HMDB11561	79050		1.61	1.3	0.81		0.0007	0.0001	0.0097	0.0035	0.0949	0.4231		0.7996	1.2889	1.039		100	100	100		Lipid	Monoacylglycerol	100001618	75685-84-6	2052	343.2
	1805			2-myristoylglycerol (14:0)	GC/MS	34383			137938		2.25	1.07	0.47		0.0013	0.0002	0.6932	0.156	0.0025	0.05		0.5813	1.3103	0.622		40	90	40		Lipid	Monoacylglycerol	100001408	27214-38-6	2040	285.2
	1808			1-palmitoylglycerol (16:0)	GC/MS	21127		HMDB31074	14900		1.36	1.21	0.89		0.0099	0.0006	0.0138	0.0047	0.3232	0.6475		0.8678	1.1808	1.0469		100	100	100		Lipid	Monoacylglycerol	100000827	542-44-9	2119.5	371.3
	1809			2-palmitoylglycerol (16:0)	GC/MS	33419		HMDB11533	123409		1.51	1.37	0.91		0.0021	0.0002	0.0018	0.0009	0.4792	0.7014		0.81	1.2258	1.1119		100	100	100		Lipid	Monoacylglycerol	100001048	23470-00-0	2108	129
	1811			1-stearoylglycerol (18:0)	GC/MS	21188	D01947	HMDB31075	24699		1.28	1.16	0.9		0.0296	0.0014	0.0695	0.0199	0.4055	0.6617		0.9387	1.2026	1.0853		100	100	100		Lipid	Monoacylglycerol	100000932	123-94-4;31566-31-1	2186.6	399.4
	1815			1-linoleoylglycerol (18:2)	LC/MS neg	27447			5283469		3.22	2.43	0.75		0.001	0.0002	1.2678e-05	1.3583e-05	0.569	0.716		0.4594	1.4804	1.1144		80	90	100		Lipid	Monoacylglycerol	100001040	2277-28-3	6226	279.2
	1816			2-linoleoylglycerol (18:2)	LC/MS pos	32506		HMDB11538	5365676		0.53	0.58	1.09		0.0007	0.0001	0.0032	0.0015	0.7225	0.7415		1.4852	0.7852	0.8565		100	90	90		Lipid	Monoacylglycerol	100000987	3443-82-1	5670	372.2
	1817			1-linolenoylglycerol (18:3)	LC/MS neg	34393		HMDB11569	53480978		3.12	2.04	0.65		0.0002	5.2002e-05	3.0651e-06	4.9209e-06	0.1216	0.4534		0.5194	1.6215	1.0598		100	100	100		Lipid	Monoacylglycerol	100001435		5795	277.3
	1818			1-arachidonylglycerol (20:4)	LC/MS neg	34397	C13857	HMDB11572	5282281		2.86	1.82	0.63		0.0007	0.0001	0.0009	0.0005	0.134	0.4534		0.6999	2.0046	1.2727		90	100	100		Lipid	Monoacylglycerol	100001433	35474-99-8	5937	303.4
	1819			2-arachidonoylglycerol (20:4)	GC/MS	19266	C13856	HMDB04666	5282280		2.82	1.59	0.56		0.0061	0.0004	0.0092	0.0034	0.1412	0.4607		0.8022	2.2584	1.273		100	100	100		Lipid	Monoacylglycerol	100000584	53847-30-6	2214.5	103
	1820			eicosenoylglycerol (20:1)	GC/MS	35149					1.65	1.64	0.99		0.0179	0.001	0.0013	0.0006	0.7101	0.7415		0.7867	1.2984	1.2871		70	100	100		Lipid	Monoacylglycerol	100001477		2245	128.9
	1823			1-docosahexaenoylglycerol (22:6)	LC/MS neg	35153		HMDB11587			2.53	2.09	0.83		0.0002	5.2002e-05	5.1142e-06	7.6975e-06	0.4363	0.6934		0.5738	1.4502	1.1985		100	100	100		Lipid	Monoacylglycerol	100001481		6180	415.3
	1847		Sphingolipid Metabolism	sphinganine	LC/MS pos	17769	C00836	HMDB00269	3126		1.47	1.55	1.06		0.0533	0.0022	0.013	0.0045	0.591	0.716		0.6887	1.0092	1.0683		60	90	90		Lipid	Sphingolipid Metabolism	313	3102-56-5	5175	302.3
	1850			palmitoyl sphingomyelin (d18:1/16:0)	GC/MS	37506			9939941		1.6	1.31	0.82		0.068	0.0027	0.048	0.0144	0.5759	0.716		0.7545	1.2064	0.989		100	100	100		Lipid	Sphingolipid Metabolism	100002107	6254-89-3	2524	311.3
	1851			stearoyl sphingomyelin (d18:1/18:0)	GC/MS	19503	C00550	HMDB01348	6453725		1.33	0.86	0.65		0.2951	0.0091	0.5886	0.1363	0.1165	0.4534		0.854	1.1347	0.7356		70	100	70		Lipid	Sphingolipid Metabolism	1538	85187-10-6;85187-10-6	2645	311.3
	1856			sphingosine	LC/MS pos	17747	C00319	HMDB00252	5353955		0.57	0.49	0.85		0.029	0.0014	0.0074	0.0029	0.657	0.7415		1.1274	0.6437	0.5485		90	60	40		Lipid	Sphingolipid Metabolism	297	123-78-4	5197	300.2
	1864			N-palmitoyl-sphingosine (d18:1/16:0)	GC/MS	44877		HMDB04949	5283564		1.97	1.33	0.68		0.0201	0.0011	0.1365	0.0363	0.1874	0.537		0.7198	1.4186	0.9588		90	100	100		Lipid	Sphingolipid Metabolism	1518	24696-26-2	2609	370.3
	1899		Sterol	lathosterol	GC/MS	33488	C01189	HMDB01170	65728		1.58	1.44	0.91		0.0588	0.0024	0.0183	0.0062	0.9735	0.7837		0.7494	1.1826	1.0774		90	100	100		Lipid	Sterol	100001105	80-99-9;80-99-9	2337	458.5
	1901			cholesterol	GC/MS	63	C00187	HMDB00067	11025495		1.46	1.47	1.01		0.0079	0.0005	0.0005	0.0003	0.7797	0.754		0.7118	1.0387	1.0486		100	100	100		Lipid	Sterol	266	57-88-5	2316.9	329.3
	1915			cholestanol	GC/MS	21131	C12978	HMDB00908	6665		1.5	1.75	1.17		0.0708	0.0028	0.0041	0.0018	0.3187	0.6475		0.6861	1.0268	1.2027		100	100	100		Lipid	Sterol	100000859	80-97-7	2320.8	215.2
	1923			beta-sitosterol	GC/MS	27414	C01753	HMDB00852	222284		1.46	1.44	0.98		0.0423	0.0018	0.0098	0.0035	0.9486	0.7825		0.7939	1.1614	1.143		100	100	100		Lipid	Sterol	100001033	83-46-5	2380.8	357.4
	1924			stigmasterol	GC/MS	21183	C05442	HMDB00937	5280794		1.25	1.43	1.15		0.2345	0.0074	0.0189	0.0063	0.2871	0.6475		0.8252	1.0306	1.1834		100	100	100		Lipid	Sterol	100000923	83-48-7	2359	255.3
	1925			campesterol	GC/MS	39511	C01789	HMDB02869	173183		1.71	1.67	0.97		0.0256	0.0013	0.0055	0.0024	0.9009	0.7755		0.7014	1.2016	1.17		100	100	100		Lipid	Sterol	100001269	474-62-4	2353	343.4
	1927			brassicasterol	GC/MS	34018	C08813	HMDB11181	5281327		1.51	1.4	0.93		0.0393	0.0018	0.0095	0.0035	0.9123	0.7755		0.7423	1.12	1.0421		100	100	100		Lipid	Sterol	100001209	474-67-9	2329	255.2
	1928			fucosterol	GC/MS	21187	C08817	HMDB02374	5281328		1.57	1.34	0.86		0.0331	0.0015	0.02	0.0066	0.561	0.716		0.7375	1.1544	0.9878		100	100	100		Lipid	Sterol	100000930	17605-67-3	2380.1	386.4
	1929			ergosterol	GC/MS	27553	C01694	HMDB00878	444679		1.29	1.1	0.85		0.2276	0.0073	0.3474	0.0841	0.5258	0.716		0.8727	1.1224	0.9575		100	100	100		Lipid	Sterol	100001020	57-87-4	2346.1	363.3
	1985		Steroid	corticosterone	LC/MS pos	5983	C02140	HMDB01547	5753		1.16	0.89	0.77		0.5652	0.0161	0.6169	0.1415	0.2851	0.6475		0.8151	0.9453	0.7234		60	70	70		Lipid	Steroid	272	50-22-6	4856	347.2
	2682	Nucleotide	Purine Metabolism, (Hypo)Xanthine/Inosine containing	inosine	LC/MS neg	1123	C00294	HMDB00195	6021		5.54	5.05	0.91		2.226e-06	6.9527e-06	2.3092e-10	1.1122e-08	0.8671	0.7676		0.2233	1.2377	1.1269		100	100	100		Nucleotide	Purine Metabolism, (Hypo)Xanthine/Inosine containing	361	58-63-9	1600	267.2
	2689			2'-deoxyinosine	LC/MS pos	15076	C05512	HMDB00071	65058		3.38	2	0.59		0.0002	5.2002e-05	2.1771e-05	2.056e-05	0.0727	0.359		0.5986	2.0241	1.1965		90	100	100		Nucleotide	Purine Metabolism, (Hypo)Xanthine/Inosine containing	100000135	890-38-0	1750	252.9
	2691			urate	LC/MS neg	1604	C00366	HMDB00289	1175		1.4	1.16	0.83		0.495	0.0144	0.9192	0.1956	0.602	0.716		0.7144	0.9986	0.8254		90	80	70		Nucleotide	Purine Metabolism, (Hypo)Xanthine/Inosine containing	1134	69-93-2;120K5305	769	167.1
	2697		Purine Metabolism, Adenine containing	adenosine 5'-monophosphate (AMP)	LC/MS pos	32342	C00020	HMDB00045	6083		0.47	1.05	2.27		6.324e-05	3.5913e-05	0.4533	0.1075	2.0938e-05	0.0013		1.1634	0.5412	1.227		100	100	100		Nucleotide	Purine Metabolism, Adenine containing	209	149022-20-8	1210	348.1
	2698			adenosine 3'-monophosphate (3'-AMP)	LC/MS pos	35142	C01367	HMDB03540	41211		1.69	1.24	0.73		0.0495	0.0021	0.1988	0.0509	0.2955	0.6475		0.843	1.4215	1.0447		100	100	100		Nucleotide	Purine Metabolism, Adenine containing	100001449	84-21-9	1451	348.1
	2704			adenosine	LC/MS pos	555	C00212	HMDB00050	60961		2.59	0.6	0.23		0.0029	0.0003	0.0195	0.0065	4.415e-05	0.002		1.1221	2.905	0.6682		100	100	100		Nucleotide	Purine Metabolism, Adenine containing	798	58-61-7	1650	268.1
	2705			adenine	LC/MS pos	554	C00147	HMDB00034	190		12.08	0.58	0.05		0.0003	7.6318e-05	0.6459	0.1461	0.0001	0.0041		1.4191	17.1371	0.8224		100	100	100		Nucleotide	Purine Metabolism, Adenine containing	880	73-24-5	1003	136.1
	2724			2'-deoxyadenosine 3'-monophosphate	LC/MS pos	40663			1467		1.59	2.03	1.28		0.0641	0.0026	0.0001	7.0429e-05	0.1068	0.4534		0.7026	1.1141	1.4271		100	100	100		Nucleotide	Purine Metabolism, Adenine containing	100003420	102832-10-0	1383.5	332.1
	2725			2'-deoxyadenosine	LC/MS pos	1553	C00559	HMDB00101	13730		5.86	0.78	0.13		0.0059	0.0004	0.2415	0.0606	0.0018	0.0421		0.954	5.591	0.7452		100	100	100		Nucleotide	Purine Metabolism, Adenine containing	211	16373-93-6	1632	252.1
	2727			cyclic adenosine diphosphate-ribose	LC/MS pos	45992					0.85	1.26	1.47		0.3649	0.011	0.7231	0.162	0.3557	0.6475		0.6153	0.5247	0.773		10	10	20		Nucleotide	Purine Metabolism, Adenine containing	100001059	119340-53-3	1184.7	542
	2732		Purine Metabolism, Guanine containing	guanosine 5'- monophosphate (5'-GMP)	LC/MS pos	2849	C00144	HMDB01397	6804		0.58	0.63	1.09		0.0024	0.0002	0.0036	0.0016	0.5055	0.7106		1.4386	0.8334	0.9124		100	100	100		Nucleotide	Purine Metabolism, Guanine containing	347	5550-12-09	1300	364
	2733			guanosine 3'-monophosphate (3'-GMP)	LC/MS pos	39786			3522		1.39	1.42	1.03		0.1106	0.0039	0.0138	0.0047	0.5767	0.716		0.7533	1.0458	1.0731		100	100	100		Nucleotide	Purine Metabolism, Guanine containing	100002704	117-68-0	1516.8	364
	2737			guanosine	LC/MS pos	1573	C00387	HMDB00133	6802		2.46	1.99	0.81		0.0002	5.2002e-05	1.3508e-06	2.8287e-06	0.3808	0.6475		0.544	1.3409	1.0835		100	100	100		Nucleotide	Purine Metabolism, Guanine containing	1099	118-00-3	1676	284
	2754			2'-deoxyguanosine	LC/MS neg	1411	C00330	HMDB00085	187790		1.38	1.11	0.8		0.0295	0.0014	0.2843	0.071	0.1254	0.4534		0.8967	1.2417	0.9957		100	100	100		Nucleotide	Purine Metabolism, Guanine containing	348	961-07-9	1759	266.2
	2766		Pyrimidine Metabolism, Uracil containing	uridine monophosphate (5' or 3')	LC/MS pos	39879		HMDB00288	6030		0.44	0.47	1.07		1.0216e-05	1.2764e-05	8.0276e-06	9.7251e-06	0.3843	0.6475		1.8955	0.8431	0.8995		100	100	100		Nucleotide	Pyrimidine Metabolism, Uracil containing	100003366	58-97-9	1079	325
	2770			uridine	LC/MS neg	606	C00299	HMDB00296	6029		1.78	1.98	1.11		0.0002	5.2002e-05	2.4887e-07	7.4915e-07	0.1881	0.537		0.5812	1.0332	1.1496		100	100	100		Nucleotide	Pyrimidine Metabolism, Uracil containing	535	58-96-8	1430	243.1
	2771			uracil	GC/MS	605	C00106	HMDB00300	1174		4.23	3.3	0.78		0.0006	0.0001	8.6332e-05	5.8565e-05	0.8081	0.754		0.3428	1.4488	1.1316		100	100	100		Nucleotide	Pyrimidine Metabolism, Uracil containing	825	66-22-8	1370.4	241
	2772			pseudouridine	LC/MS pos	33442	C02067	HMDB00767	15047		1.89	1.76	0.93		0.0053	0.0004	7.4873e-05	5.523e-05	0.9704	0.7837		0.6709	1.2656	1.1798		90	100	100		Nucleotide	Pyrimidine Metabolism, Uracil containing	821	1445-07-4	1180	245
	2787			beta-alanine	GC/MS	55	C00099	HMDB00056	239		2.5	2.36	0.94		0.0424	0.0018	0.0036	0.0016	0.6012	0.716		0.5229	1.3077	1.2349		100	100	100		Nucleotide	Pyrimidine Metabolism, Uracil containing	244	56-41-7;107-95-9	1451.8	174
	2793		Pyrimidine Metabolism, Cytidine containing	cytidine 5'-monophosphate (5'-CMP)	LC/MS pos	2372	C00055	HMDB00095	6131		0.56	0.46	0.82		0.0014	0.0002	5.9034e-06	8.2599e-06	0.3855	0.6475		1.5148	0.845	0.6954		100	80	80		Nucleotide	Pyrimidine Metabolism, Cytidine containing	282	63-37-6	887	324
	2794			cytidine 3'-monophosphate (3'-CMP)	LC/MS pos	2959	C05822		66535		1.57	1.04	0.66		0.1006	0.0037	0.8945	0.1915	0.1327	0.4534		0.7229	1.1377	0.7544		80	70	70		Nucleotide	Pyrimidine Metabolism, Cytidine containing	105	84-52-6	1181	323.9
	2796			cytidine	LC/MS neg	514	C00475	HMDB00089	6175		1.44	0.99	0.69		0.0111	0.0007	0.9218	0.1956	0.0083	0.0965		0.964	1.3891	0.9587		100	100	100		Nucleotide	Pyrimidine Metabolism, Cytidine containing	827	65-46-3	1351	242.1
	2797			cytosine	GC/MS	573	C00380	HMDB00630	597		2.55	1.07	0.42		0.0208	0.0011	0.8059	0.178	0.0319	0.216		0.7194	1.8358	0.7676		90	90	80		Nucleotide	Pyrimidine Metabolism, Cytidine containing	881	71-30-7	1535.5	254
	2804			2'-deoxycytidine 5'-monophosphate	LC/MS pos	533	C00239	HMDB01202	13945		2.54	2.02	0.79		0.0002	5.2646e-05	5.7348e-05	4.455e-05	0.361	0.6475		0.592	1.5044	1.1947		100	100	100		Nucleotide	Pyrimidine Metabolism, Cytidine containing	298	1032-65-1	1132	307.9
	2809		Pyrimidine Metabolism, Thymine containing	thymidine 5'-monophosphate	LC/MS neg	12023	C00364	HMDB01227	9700		1.38	1.16	0.84		0.0112	0.0007	0.135	0.0361	0.1729	0.5195		0.8632	1.1916	1.0026		100	100	100		Nucleotide	Pyrimidine Metabolism, Thymine containing	1248	33430-62-5	924	321.1
	2810			thymidine 3'-monophosphate	LC/MS neg	37122			5463		1.27	1.58	1.24		0.1932	0.0063	0.0088	0.0033	0.1181	0.4534		0.753	0.959	1.1906		80	90	100		Nucleotide	Pyrimidine Metabolism, Thymine containing	100001938	40705-89-3	984	321
	2813			thymidine	LC/MS neg	39539	C00214	HMDB00273	5789		1.67	1.49	0.89		0.0031	0.0003	0.0018	0.0009	0.5688	0.716		0.7566	1.2643	1.1276		100	100	100		Nucleotide	Pyrimidine Metabolism, Thymine containing	872	50-89-5	1935	284.8
	2817			3-aminoisobutyrate	GC/MS	1566	C05145	HMDB03911	64956		3.37	4.01	1.19		0.0016	0.0002	1.4866e-07	5.2589e-07	0.2075	0.5661		0.3423	1.1526	1.372		80	90	100		Nucleotide	Pyrimidine Metabolism, Thymine containing	1114	10569-72-9;214139-20-5	1252.2	102
	2818		Purine and Pyrimidine Metabolism	methylphosphate	GC/MS	37070		HMDB61711	13130		1.82	1.3	0.71		0.0634	0.0026	0.1934	0.0498	0.3634	0.6475		0.7793	1.4183	1.013		100	100	100		Nucleotide	Purine and Pyrimidine Metabolism	100001805	7023-27-0	1221	241
	2821	Cofactors and Vitamins	Nicotinate and Nicotinamide Metabolism	nicotinate	GC/MS	1504	C00253	HMDB01488	938		3	2.48	0.83		0.0005	0.0001	7.0029e-06	9.3691e-06	0.7273	0.7415		0.4756	1.4264	1.1776		100	100	100		Cofactors and Vitamins	Nicotinate and Nicotinamide Metabolism	567	59-67-6	1334.1	180
	2828			nicotinamide adenine dinucleotide (NAD+)	LC/MS pos	5278	C00003	HMDB00902	5893		0.25	0.21	0.84		0.0006	0.0001	0.0002	0.0001	0.7855	0.754		3.9054	0.9581	0.809		100	100	100		Cofactors and Vitamins	Nicotinate and Nicotinamide Metabolism	1310	53-84-9	1370	664
	2841			trigonelline (N'-methylnicotinate)	LC/MS pos	32401	C01004	HMDB00875	5570		1.23	1.08	0.88		0.1307	0.0046	0.3026	0.0751	0.3742	0.6475		0.9514	1.167	1.0281		100	100	100		Cofactors and Vitamins	Nicotinate and Nicotinamide Metabolism	100001092	535-83-1	757	138.1
	2847		Riboflavin Metabolism	flavin adenine dinucleotide (FAD)	LC/MS neg	2134	C00016	HMDB01248	643975		0.69	0.35	0.52		0.0813	0.003	0.003	0.0014	0.2782	0.6475		1.4796	1.0152	0.5243		100	90	80		Cofactors and Vitamins	Riboflavin Metabolism	327	146-14-5;84366-81-4	2413	784.1
	2848			flavin mononucleotide (FMN)	LC/MS neg	15797	C00061	HMDB01520	710		0.94	0.65	0.69		0.57	0.0162	0.0032	0.0015	0.0455	0.2591		1.2064	1.1376	0.7853		100	90	90		Cofactors and Vitamins	Riboflavin Metabolism	100000251	130-40-5	2395	455.1
	2849		Pantothenate and CoA Metabolism	pantothenate	LC/MS neg	1508	C00864	HMDB00210	6613		1.37	1.12	0.82		0.1092	0.0039	0.3313	0.081	0.3364	0.6475		0.8301	1.1347	0.9291		100	100	100		Cofactors and Vitamins	Pantothenate and CoA Metabolism	1024	137-08-6	1486	218.2
	2858		Ascorbate and Aldarate Metabolism	ascorbate (Vitamin C)	GC/MS	1640	C00072	HMDB00044			0.21	0.17	0.82		0.1322	0.0046	0.1934	0.0498	0.6223	0.7244		4.8466	1.0265	0.8416		100	90	100		Cofactors and Vitamins	Ascorbate and Aldarate Metabolism	233	134-03-2	1850.1	332.1
	2859			dehydroascorbate	GC/MS	1659	C05422	HMDB01264	835		0.66	0.38	0.57		0.1747	0.0057	0.0068	0.0027	0.2847	0.6475		1.5985	1.0607	0.6025		100	80	70		Cofactors and Vitamins	Ascorbate and Aldarate Metabolism	301	490-83-5	1800	245.1
	2861			arabonate	GC/MS	37516	C00878	HMDB00539	122045		2.13	1.7	0.8		0.0721	0.0028	0.0444	0.0138	0.8774	0.7681		0.5116	1.0888	0.8711		90	90	100		Cofactors and Vitamins	Ascorbate and Aldarate Metabolism	100001937	7643-75-7	1736	292.1
	2864		Tocopherol Metabolism	alpha-tocopherol	GC/MS	1561	C02477	HMDB01893	14985		1.39	1.38	1		0.1661	0.0055	0.0462	0.014	0.7477	0.7508		0.7323	1.0148	1.0117		100	100	100		Cofactors and Vitamins	Tocopherol Metabolism	1105	59-02-9;10191-41-0	2305.4	502.5
	3107	Xenobiotics	Food Component/Plant	1,6-anhydroglucose	GC/MS	21049		HMDB00640	2724705		1.19	1.21	1.02		0.5226	0.015	0.1585	0.0417	0.6736	0.7415		0.8522	1.011	1.0286		100	100	100		Xenobiotics	Food Component/Plant	100000939	498-07-7	1679.5	204.1
	3175			ciliatine (2-aminoethylphosphonate)	GC/MS	15125	C03557	HMDB11747	339		1.88	1.36	0.72		0.0921	0.0034	0.0866	0.0242	0.6016	0.716		0.7134	1.3433	0.9714		100	100	100		Xenobiotics	Food Component/Plant	100000086	2041-14-7	1707.7	398.2
	3206			ergothioneine	LC/MS pos	37459	C05570	HMDB03045	3032311		0.83	0.97	1.17		0.6479	0.0182	0.975	0.2051	0.6046	0.716		0.932	0.774	0.9075		70	70	70		Xenobiotics	Food Component/Plant	100002154	58511-63-0	847	230.2
	3230			homostachydrine*	LC/MS pos	33009	C08283	HMDB33433	441447		1.28	1.2	0.93		0.1442	0.0049	0.1037	0.0287	0.794	0.754		0.9003	1.1535	1.076		100	100	100		Xenobiotics	Food Component/Plant	100001550	1195-94-4	1199	158.2
	3301			secoisolariciresinol	LC/MS neg	38105	C18167	HMDB13692	65373		1	1	1									1	1	1		0	10	0		Xenobiotics	Food Component/Plant	100002144	29388-59-8	3987	361.3
	3315			stachydrine	LC/MS pos	34384	C10172	HMDB04827	115244		1.32	1.19	0.9		0.0977	0.0036	0.1082	0.0298	0.6168	0.7226		0.8119	1.0697	0.9653		100	100	100		Xenobiotics	Food Component/Plant	100001296	4136-37-2	860	144.1
